# Supplementary material for: Declining survival across invasion history for Microstegium vimineum
Source: PLoS One. 2017 Aug 15;12(8):e0183107. doi: 10.1371/journal.pone.0183107 (PMC5557486; doi:10.1371/journal.pone.0183107)
Supplement: S1 Dataset — (XLSX) [file pone.0183107.s005.xlsx]

## Sheet: Sheet1
S1 Dataset. Data used for the statistical analyses of M. vimineum biomass and survival.
PC1-3= soil nutrient PCA axes 1-3; invasion age= estimated time since invasion by M. vimineum; Lat= latitude; Long= longitude; mivi freq (s/f)= M. vimineum frequency (spring or fall); % Cnpy Open= percent canopy openness
PC1	PC2	PC3	Site	Plot	invasion age	avg individual biomass of just living	# dead individuals	# alive individuals	Lat	Long	mivi freq (s)	mivi freq (f)	% Cnpy Open
0.935656	1.33578	-0.819218	CSF	2	11	0.06367	2	3	38.5711	85.7923	0.824176	0.987654	12.71
0.974511	1.34798	-0.876361	CSF	3	11	0.079	1	4	38.5711	85.7923	0.25	0.4	7.14
1.07001	1.35134	-1.02282	CSF	6	11	0.084	2	3	38.5711	85.7923	0.657895	0.9	6.22
0.807095	1.32434	-0.623616	CSF	7	11	0.0865	1	4	38.5711	85.7923	0.444444	0.9	9.93
0.886217	1.33856	-0.742375	CSF	8	11	0.2346	0	5	38.5711	85.7923	0.357143	0.928571	8.94
0.957984	1.34785	-0.850913	CSF	9	11	0.1352	0	5	38.5711	85.7923	0.8	0.985915	8.73
			CSF	10	11	0.0925	3	2	38.5711	85.7923	0.727273	0.941176	7.39
0.369754	1.27271	0.0389151	CSF	11	11	0.151	3	2	38.5711	85.7923	0.9	0.989011	10.67
-5.67853	-0.671289	0.772739	CRSF	2	14	0.0815	1	4	39.6521	79.7843	0.364583	0.5	9.24
-5.98517	-0.761658	1.22503	CRSF	4	14	0.031	4	1	39.6521	79.7843	0.730769	0.894737	9.9
-5.10369	-0.786529	-0.139462	CRSF	5	14	0.07	1	4	39.6521	79.7843	0.5	0.666667	8.81
-6.12314	-0.687003	1.45459	CRSF	6	14	0.0725	3	2	39.6521	79.7843	0.590909	0.823529	15.15
-5.23785	-0.785891	0.0675017	CRSF	7	14	0.04667	2	3	39.6521	79.7843	0.388889	0.882353	10.03
-5.53688	-0.757506	0.534899	CRSF	8	14	0	5	0	39.6521	79.7843	0.8	0.928571	12.14
-7.16979	-0.56226	3.09627	CRSF	10	14	0.1796	0	5	39.6521	79.7843	0.133333	0.3	9.88
-5.98251	-0.806352	1.21083	CRSF	12	14	0.07725	1	4	39.6521	79.7843	0.1875	0.375	10.26
2.3994	-1.27605	2.48029	CNF	1	20	0.59175	1	4	34.8335	76.9497	0.5	0.833333	18.08
2.53242	-1.34368	2.25995	CNF	2	20	0.313	0	5	34.8335	76.9497	0.125	0.333333	15.69
2.5964	-1.33664	2.16292	CNF	4	20	0.4915	3	2	34.8335	76.9497	0.545455	0.947368	18.86
2.24104	3.65054	3.58176	BEF	1	26	0.852	3	2	39.0618	78.0764	0.333333	0.894737	18.76
2.52613	3.75812	3.16658	BEF	3	26	0.3055	3	2	39.0618	78.0764	0.111111	0.333333	9
2.66148	3.62815	2.92856	BEF	5	26	0.15	3	2	39.0618	78.0764	0.454545	0.947368	9.8
1.79956	3.75514	4.28597	BEF	6	26	0	5	0	39.0618	78.0764	0.64	0.947368	15.27
-0.376121	0.106982	-0.559217	GNP	1	28	0.044	3	2	35.6021	83.7735	0.333333	0.375	9.34
			GNP	3	28	0.07425	1	4	35.6021	83.7735	0.25	0.679012	8.58
-0.296112	0.114181	-0.680931	GNP	5	28	0.1355	3	2	35.6021	83.7735	0.460526	0.988372	10.71
			GNP	7	28	0.1015	0	4	35.6021	83.7735	0.842105	1	14.8
1.62829	-1.01192	-0.830102	CF	2	31	0.315	3	2	34.6282	81.6734	0.3125	0.760234	8.62
1.00334	-1.06545	0.121226	CF	3	31	0.24833	2	3	34.6282	81.6734	0.176471	0.8	6.56
1.2542	-1.01533	-0.25417	CF	4	31	0.111	4	1	34.6282	81.6734	0.105263	0.25	8.16
1.76573	-1.01195	-1.04198	CF	6	31	0.239	2	3	34.6282	81.6734	0.789474	0.942408	12.27
1.50422	-1.04846	-0.647079	CF	7	31		2	3	34.6282	81.6734	0.555556	0.8	7.14
1.70064	-1.01624	-0.942597	CF	9	31	0.0392	0	5	34.6282	81.6734	0.0909091	0.25	8.21
			CF	11	31		2	3	34.6282	81.6734	0.5	0.8125	8.69
1.43989	-1.00181	-0.537383	CF	12	31	0.28567	2	3	34.6282	81.6734	0.824176	0.882353	10.47
-0.817169	2.44235	-1.27147	MWF	1	32	0.0395	1	4	39.2403	84.7297	0.285714	0.111111	7.36
-1.07634	2.43404	-0.873819	MWF	2	32	0.122	4	1	39.2403	84.7297	0.37037	0.538462	18.51
-0.9286	2.43625	-1.10107	MWF	3	32	0	5	0	39.2403	84.7297	0.89	0.934066	13.92
-0.898052	2.43516	-1.14841	MWF	4	32	0	5	0	39.2403	84.7297	0.818182	0.538462	12.66
-1.05732	2.40512	-0.909664	MWF	5	32	0	5	0	39.2403	84.7297	0.565217	0.454545	14.48
-0.86061	2.41689	-1.21025	MWF	6	32	0.133	4	1	39.2403	84.7297	0.76	0.823529	21.26
-1.02872	2.40033	-0.954842	MWF	7	32	0.13	3	2	39.2403	84.7297	0.222222	0.461538	18.38
-1.1319	2.38306	-0.799684	MWF	9	32	0.2118	0	5	39.2403	84.7297	0.153846	0.230769	14.59
			CNSC	1	35	0.26767	2	3	37.3872	79.5332	0.588235	0.915493	8.47
1.37001	0.13378	-0.570481	CNSC	2	35	0.15075	1	4	37.3872	79.5332	0.304348	0.864198	13.21
1.40295	0.140201	-0.619817	CNSC	3	35	0.05033	2	3	37.3872	79.5332	0.466667	0.846154	11.86
1.29354	0.125201	-0.454536	CNSC	5	35	0.14533	2	3	37.3872	79.5332	0.375	0.921053	12.17
1.32372	0.129035	-0.500199	CNSC	6	35	0.09733	2	3	37.3872	79.5332	0.277778	0.769231	6.66
1.45258	0.132487	-0.698059	CNSC	9	35	0.1455	1	4	37.3872	79.5332	0.666667	0.894737	13.85
1.24906	0.102703	-0.391051	CNSC	10	35	0.108	2	3	37.3872	79.5332	0.653846	0.988372	15.37
1.08299	0.100938	-0.135439	CNSC	12	35	0.0975	3	2	37.3872	79.5332	0.692308	0.934066	13.21
0.362276	0.0399365	-0.49388	FCSP	2	42	0.1782	0	5	40.2117	75.7919	0.307692	0.714286	9.31
0.364579	0.041521	-0.497071	FCSP	4	42	0.019	1	3	40.2117	75.7919	0.714286	0.833333	9.77
0.324995	0.0396574	-0.436471	FCSP	5	42	0.033	1	4	40.2117	75.7919	0.681818	0.928571	9.52
0.302143	0.036077	-0.402052	FCSP	6	42	0.0338	0	5	40.2117	75.7919	0.333333	0.625	12.23
0.00404532	0.0165511	0.0530784	FCSP	7	42	0.136	2	3	40.2117	75.7919	0.8	0.9	16.64
-0.400441	-0.0377203	0.664364	FCSP	8	42	0.3195	1	4	40.2117	75.7919	0.4	0.892857	17.1
0.258667	0.0369263	-0.334838	FCSP	9	42	0.109	1	4	40.2117	75.7919	0.681818	0.941176	17.98
0.298561	0.0318912	-0.397476	FCSP	10	42	0.01075	1	4	40.2117	75.7919	0.409091	0.592105	14.6
-0.744428	0.643013	-1.03431	WF	3	43	0.1715	1	4	33.8798	83.3599	0.760234	0.571429	16.18
-0.524332	0.675104	-1.36636	WF	4	43	0.09767	2	3	33.8798	83.3599	0.4	0.555556	7.64
-0.516456	0.678339	-1.37777	WF	5	43	0.05875	1	4	33.8798	83.3599	0.348837	0.25	12.61
-0.687443	0.651684	-1.1202	WF	6	43	0.045	3	1	33.8798	83.3599	0.333333	0.4	6.84
-0.585563	0.66756	-1.27367	WF	7	43	0	5	0	33.8798	83.3599	0.272727	0.384615	6.4
-0.682939	0.653326	-1.12677	WF	8	43	0.032	3	2	33.8798	83.3599	0.267857	0.2	4.55
-0.551899	0.678248	-1.32315	WF	9	43	0.3045	3	2	33.8798	83.3599	0.526316	0.526316	11.45
-0.642098	0.670784	-1.18579	WF	10	43	0.1595	3	2	33.8798	83.3599	0.792079	0.864198	6.18
0.431677	-2.99126	0.503367	DF	1	47	0.018	4	1	36.028	78.9923	0.1	0.368421	8.58
0.997851	-2.91903	-0.353116	DF	2	47	0.0615	1	4	36.028	78.9923	0.5	0.5625	7.98
1.0105	-2.91752	-0.372275	DF	3	47	0.09275	0	4	36.028	78.9923	0.545455	0.625	9.34
1.03804	-2.91444	-0.414029	DF	4	47	0.0675	0	4	36.028	78.9923	0.217391	0.5	13.37
0.902483	-2.93809	-0.210406	DF	6	47	0.332	3	1	36.028	78.9923	0.458015	0.882353	15.41
0.839707	-2.93201	-0.112256	DF	7	47	0.204	3	2	36.028	78.9923	0.6	0.921053	13.08
0.820867	-2.93727	-0.0844018	DF	11	47	0.04067	2	3	36.028	78.9923	0.742574	0.872093	17.45
1.73216	-1.5289	0.18574	DBNF	1	49	0.023	4	1	36.9316	84.2151	0.8	0.833333	7.12
1.27304	-1.59174	0.879321	DBNF	2	49	0.02	3	2	36.9316	84.2151	0.6	0.941176	10.26
1.42083	-1.57796	0.654607	DBNF	4	49	0.09625	1	4	36.9316	84.2151	0.652174	0.909091	9.88
1.15818	-1.61537	1.05105	DBNF	6	49	0.329	3	2	36.9316	84.2151	0.487805	0.333333	14.49
1.09591	-1.62149	1.14566	DBNF	7	49	0.045	4	1	36.9316	84.2151	0.538462	0.6	8.59
1.65998	-1.53844	0.294855	DBNF	8	49	0.0365	3	2	36.9316	84.2151	0.775862	0.872093	10.34
0.983392	-1.63843	1.31528	DBNF	9	49	0.07	1	4	36.9316	84.2151	0.434783	0.5	11.56
1.24522	-1.59941	0.920468	DBNF	11	49	0.144	3	1	36.9316	84.2151	0.736842	0.5	18.62
