# Supplementary material for: Declining survival across invasion history for Microstegium vimineum
Source: PLoS One. 2017 Aug 15;12(8):e0183107. doi: 10.1371/journal.pone.0183107 (PMC5557486; doi:10.1371/journal.pone.0183107)
Supplement: S2 Dataset — (XLSX) [file pone.0183107.s006.xlsx]

## Sheet: sheet1
S2 Dataset. Data used for the statistical analyses of the M. vimineum root general fungal community.
PC1-3= soil nutrient PCA axes 1-3; % Cnpy Open= percent canopy openness; Lat= latitude; Long= longitude; invasion age= estimated time since invasion by M. vimineum; 75-223= fungal Operational Taxonomic Units
PC1	PC2	PC3	% Cnpy Open	Lat	Long	invasion age	Site	75	76	77	78	79	80	81	82	83	84	85	87	88	89	91	92	93	94	102	103	104	105	109	110	111	112	113	114	115	116	117	118	119	120	121	124	125	126	127	128	129	130
0.857317	1.33122	-0.699483	8.96625	38.5711	85.7923	11	CSF	0.0623152	0	0	0	0	0	0	0	0	0.0687916	0.029315	0	0	0	0	0	0	0.00219304	0	0	0	0	0	0	0.00460371	0.00254182	0	0.0101116	0.139494	0.01218	0.103141	0.024832	0.00248916	0	0	0	0.00484407	0	0	0	0	0
-5.85219	-0.727311	1.0278	10.6762	39.6521	79.7843	14	CRSF	0	0.00808943	0.00659522	0.0171452	0.00678607	0.0283691	0.00692136	0	0.00313239	0.0726274	0.000850963	0	0	0	0	0.0159876	0	0.0207237	0	0.00761815	0	0	0.0412124	0.00223112	0.00822597	0.00237632	0.013628	0.000967354	0	0	0	0	0	0.014613	0.00676741	0	0.00421346	0.0077033	0	0	0	0
2.50941	-1.31879	2.30105	17.5433	34.8335	76.9497	20	CNF	0	0.0147803	0	0	0	0	0	0	0	0	0	0	0	0	0	0	0	0.0254569	0	0.0162885	0.139724	0.0213302	0	0	0.0236787	0	0	0	0	0	0	0	0	0	0	0	0	0.0138108	0	0.0285036	0	0
2.30705	3.69799	3.49072	13.2075	39.0618	78.0764	26	BEF	0	0	0	0	0	0	0	0	0	0.0812108	0.0548453	0.0218386	0	0	0	0.0418698	0	0.0361856	0	0	0	0	0	0	0	0	0	0	0	0	0.0115003	0	0	0	0	0	0	0	0	0	0	0
-0.267352	0.118805	-0.724222	9.96167	35.6021	83.7735	28	GNP	0	0.00251629	0.0283023	0.00172128	0	0.00101481	0	0	0.0260189	0.124527	0.00226302	0	0	0	0	0	0	0	0	0	0	0	0.0284797	0	0	0.00186741	0.00291116	0.00248778	0	0	0	0	0	0	0	0.00158764	0.00193595	0	0	0.00116094	0	0
1.50702	-1.02597	-0.64632	8.765	34.6282	81.6734	31	CF	0	0	0	0	0	0	0	0.0374398	0	0.0131375	0.0487296	0	0	0	0	0.0541997	0.00990934	0	0	0	0	0	0	0	0.00939156	0.00996053	0	0	0	0	0.116958	0	0	0	0	0	0.00285316	0.00852011	0.00267344	0	0	0
-0.974838	2.41915	-1.03365	15.145	39.2403	84.7297	32	MWF	0	0.00536902	0	0	0	0	0	0.00775365	0.00210916	0.240084	0	0.00187415	0	0	0	0.0630579	0.00649681	0.00399413	0	0.00707822	0	0	0	0	0	0	0.0715651	0.00958928	0	0	0.0274713	0	0	0	0	0	0.0100747	0	0	0	0	0
1.31069	0.123478	-0.481369	11.85	37.3872	79.5332	35	CNSC	0	0.00599154	0.00500575	0	0	0	0	0.0628872	0	0.205867	0.00224622	0.00541583	0.00115164	0	0	0.0344061	0	0.0141904	0.000584761	0.000592354	0	0	0.00479135	0	0.00792875	0.00813355	0	0.0532512	0	0	0.00172005	0	0	0	0	0	0.0139478	0.010982	0	0	0	0
0.189353	0.025605	-0.230543	13.3938	40.2117	75.7919	42	FCSP	0	0.00753706	0.00216563	0	0	0	0	0.0566546	0	0.129701	0	0	0	0	0	0	0	0.00102062	0	0	0	0	0.0200823	0	0.00632128	0.0196415	0.0126304	0.00963249	0	0	0	0	0	0	0	0	0	0.00222231	0.00149781	0	0.0134874	0.00877229
-0.631243	0.662817	-1.20432	8.98125	33.8798	83.3599	43	WF	0	0.0126103	0.00163037	0	0	0	0	0.0665376	0	0.136448	0.00179492	0.00591746	0.00555387	0.0904221	0	0	0	0	0	0	0	0	0	0	0	0.00670217	0	0	0	0	0	0	0	0.0069798	0	0	0.00966663	0	0	0.00228791	0	0
0.863018	-2.93566	-0.149017	12.1729	36.028	78.9923	47	DF	0	0	0	0	0	0	0	0.0379664	0	0.150576	0.00966287	0	0	0	0	0	0	0	0	0	0	0	0.00800421	0	0.0505138	0	0.0021125	0.0156931	0.0133876	0	0	0	0	0	0	0	0.0196094	0	0.00529528	0.00166541	0	0
1.32109	-1.58897	0.805873	11.3575	36.9316	84.2151	49	DBNF	0.00104687	0.00637496	0	0	0	0	0	0.00741567	0	0.1282	0	0	0.00537083	0.0733155	0.00455089	0.0662697	0	0	0	0	0	0	0.00575666	0.00152662	0	0.00152849	0.0642583	0.00131818	0	0	0.028414	0.0149445	0	0.00110832	0.00932934	0.00105562	0.0322674	0	0	0	0	0
[truncated: 64 more columns]
