# Supplementary material for: Declining survival across invasion history for Microstegium vimineum
Source: PLoS One. 2017 Aug 15;12(8):e0183107. doi: 10.1371/journal.pone.0183107 (PMC5557486; doi:10.1371/journal.pone.0183107)
Supplement: S3 Dataset — (XLSX) [file pone.0183107.s007.xlsx]

## Sheet: mivi_root_amf_data
S3 Dataset. Data used for the statistical analyses of the M. vimineum root arbuscular mycorrhizal fungal community.
PC1-3= soil nutrient PCA axes 1-3; % Cnpy Open= percent canopy openness; Lat= latitude; Long= longitude; invasion age= estimated time since invasion by M. vimineum; 51-689= fungal Operational Taxonomic Units
PC1	PC2	PC3	% Cnpy Open	Lat	Long	invasion age	Site	51	52	57	57	63	88	91	165	173	177	213	222-230	234	238	293	317-335	338	349	364	366	368	369	370-377	383	428	430-435	441	495-501	505	513	514	515-518	520-547	548	660-682	685	689
0.857317	1.33122	-0.699483	8.96625	38.5711	85.7923	11	CSF	0.046633	0.00741114	0.068135	0	0.0369246	0.00169578	0.257029	0	0.00529014	0.0171408	0	0.0145908	0	0.00147933	0	0.0274845	0	0.00193304	0	0	0	0	0	0.0139769	0.00262026	0.0476825	0	0	0	0.00605111	0	0.0259703	0.165554	0	0.107336	0.091504	0.0535574
-5.85219	-0.727311	1.0278	10.6762	39.6521	79.7843	14	CRSF	0.0408588	0	0.0487604	0	0.0265709	0.00510956	0.21408	0	0	0	0	0.00600113	0	0	0	0	0	0	0	0	0	0	0.0135729	0	0	0	0	0	0	0.00591493	0	0.00831854	0.169684	0	0.189514	0.206557	0.0650581
2.50941	-1.31879	2.30105	17.5433	34.8335	76.9497	20	CNF	0.0252984	0	0.0151131	0	0.0104363	0	0.0644203	0	0	0	0	0	0	0	0	0.0255146	0	0	0	0	0	0	0	0	0	0	0	0	0	0.015252	0	0.0476109	0.0710044	0	0.217001	0.411897	0.0964523
2.30705	3.69799	3.49072	13.2075	39.0618	78.0764	26	BEF	0.0253776	0.00351406	0.0229483	0	0	0.00884079	0.351834	0	0	0.00275461	0	0.00896927	0	0.00411626	0	0.00241136	0	0	0	0	0	0	0	0	0	0	0	0	0	0.00713399	0	0.03304	0.261687	0.0231758	0.057053	0.0295053	0.157639
-0.267352	0.118805	-0.724222	9.96167	35.6021	83.7735	28	GNP	0.0430422	0.00681016	0.0462256	0.0155696	0.0268308	0.00924427	0.259335	0.00378815	0	0	0.0029248	0.00194779	0	0.00139501	0.0040216	0.00999927	0	0	0	0	0	0	0.00290753	0	0	0.00202999	0	0	0	0.0244323	0	0.10659	0.0807307	0	0.171173	0.163626	0.0173755
1.50702	-1.02597	-0.64632	8.765	34.6282	81.6734	31	CF	0.0686582	0	0.0712974	0	0.0579144	0.00715711	0.33639	0	0.00324239	0	0	0.035064	0	0.0045828	0	0	0.00915167	0	0	0	0	0	0	0	0	0.0127334	0	0	0.00756134	0.0385795	0	0	0.166821	0	0.0584339	0.122413	0
-0.974838	2.41915	-1.03365	15.145	39.2403	84.7297	32	MWF	0.0522297	0.003825	0.0364288	0.00222422	0.0284423	0.00440977	0.222488	0.000944276	0.000363251	0.000928583	0.000417829	0.00679966	0.00042351	0.00045894	0.000574514	0.00909688	0	0	0.000858801	0.000409817	0.00204813	0.000462358	0.00681077	0.000459446	0	0.0025399	0.000552307	0.000142061	0.000794897	0.0153072	0.0108386	0.0442207	0.145459	0	0.176541	0.156991	0.0655088
1.31069	0.123478	-0.481369	11.85	37.3872	79.5332	35	CNSC	0.0242543	0	0.0188237	0	0.0249967	0.00160712	0.294622	0	0.00254276	0.00650008	0	0.00668493	0	0	0	0.0159751	0	0	0	0	0	0	0	0.00321612	0	0	0.00130466	0.000994429	0	0.0169139	0.00263562	0.0263857	0.24507	0	0.118775	0.0911776	0.0975192
0.189353	0.025605	-0.230543	13.3938	40.2117	75.7919	42	FCSP	0.0768868	0.0050897	0.0320299	0	0.0339227	0.00718676	0.195576	0	0	0	0	0.0123713	0	0	0	0.00854082	0	0	0	0	0	0	0.00244891	0	0	0.0121297	0.00256149	0	0.00556428	0.0227514	0.0547904	0.042234	0.12539	0	0.275463	0.0669919	0.0180716
-0.631243	0.662817	-1.20432	8.98125	33.8798	83.3599	43	WF	0.039478	0	0.0594543	0	0.0591362	0.00175428	0.28598	0	0	0	0	0.0239711	0	0.00419495	0	0.0408309	0	0	0	0	0	0	0.00691927	0	0	0	0	0	0.00624392	0.00375303	0.00252617	0.0361727	0.261202	0	0.0507112	0.0728607	0.0448117
0.863018	-2.93566	-0.149017	12.1729	36.028	78.9923	47	DF	0.0606583	0.00337359	0.0432697	0	0.0388501	0.00329786	0.219664	0.00282179	0	0	0	0.0106832	0.00296457	0	0	0.00233042	0	0	0.00601161	0.00286872	0.0143369	0.00323651	0.00606077	0	0	0.00361965	0	0	0	0.0218861	0.0184442	0.0621787	0.157963	0	0.102375	0.130865	0.0822412
1.32109	-1.58897	0.805873	11.3575	36.9316	84.2151	49	DBNF	0.0946094	0.0115016	0.050779	0	0.0374885	0.00442279	0.309722	0	0	0	0	0.00990932	0	0.00181757	0	0.00131786	0	0	0	0	0	0	0.0226853	0	0	0	0	0	0	0	0	0.0162268	0.168368	0	0.161487	0.0278223	0.0818437
