# Supplementary material for: Declining survival across invasion history for Microstegium vimineum
Source: PLoS One. 2017 Aug 15;12(8):e0183107. doi: 10.1371/journal.pone.0183107 (PMC5557486; doi:10.1371/journal.pone.0183107)
Supplement: S4 Dataset — (XLSX) [file pone.0183107.s008.xlsx]

## Sheet: Herbarium data
S4 Dataset. Database of M. vimineum collections retrieved from herbariums throughout the eastern United States.
This data was broken down into a 0.1 latitude x 0.1 longitude grid and the oldest collection date was assigned to each cell. See second tab for the breakdown of the oldest collection date assigned to each cell.
Info From	Date	Year	Specific Location	County	State	Lat	Long	Lat(0.1)	Long(0.1)
FLAS	1973-10-20	1973	Infrequent on banks of debris, shores of tributary creek, near its mouth at the Apalachicola River, north end of Torreya State Park	Liberty	FL	30.2857	-84.8832	30.3	-84.9
FLAS	2009-10-12	2009	No Name Ravine between hiking trail and stream edge. Apalachicola Bluffs and Ravines Preserve, Bristol	Liberty	FL	30.2857	-84.8832	30.3	-84.9
FSU	1973-10-20	1973	infrequent on banks of debris shores of tributary creed, near its moutn at the apalachicola river north end of torreya state park	Liberty	FL	30.2857	-84.8832	30.3	-84.9
FSU	1973-10-20	1973	infrequent on banks of debris shores of tributary creed, near its moutn at the apalachicola river north end of torreya state park.	Liberty	FL	30.2857	-84.8832	30.3	-84.9
FSU, MO	2001-10-05	2001		Liberty	FL	30.2857	-84.8832	30.3	-84.9
MO	1969-09-27	1969		Liberty	FL	30.2857	-84.8832	30.3	-84.9
NCU Herb	1969-09-27	1969	Torreya State Park	Liberty	FL	30.2857	-84.8832	30.3	-84.9
UGA Herb	1969-09-27	1969	Floodplain forest along the Apalachicola River at Torreya State Park. Plants forming extensive mats.	Liberty	FL	30.2857	-84.8832	30.3	-84.9
Univ. of Florida	2009-10-12	2009	Ravine between hiking trail and stream edge. Apalachicola Bluffs and Ravines Preserve	Liberty	FL	30.2857	-84.8832	30.3	-84.9
USF	1969-09-27	1969	Along the Apalachicola River at Torreya State Park	Liberty	FL	30.2857	-84.8832	30.3	-84.9
Fairchild Tropical Botanic Garden Herbarium	1981-06-27	1981		Jackson	FL	30.7699	-85.2411	30.8	-85.2
FLAS	1976-10-15	1976	North of Sneads between Macedonia Church and Hornesville on S/R 271	Jackson	FL	30.7699	-85.2411	30.8	-85.2
FLAS	1976-10-04	1976	East of S/R 271 & between Neal's Landing and Buena Vista on Lake Seminole	Jackson	FL	30.7699	-85.2411	30.8	-85.2
FLAS	1981-06-27	1981	Along 2-trail earth road south of US 90, along west side of Apalachicola River	Jackson	FL	30.7699	-85.2411	30.8	-85.2
FLAS	1981-10-06	1981	west side of Apalachicola River, between US 90 and the L&N Railroad	Jackson	FL	30.7699	-85.2411	30.8	-85.2
FLAS	1959-10-11	1959	in clump or clone about 2 m across; floodplain woodland along the Apalachicola River, W of Chattahoochee	Jackson	FL	30.7699	-85.2411	30.8	-85.2
FLAS	1991-06-11	1991	Frequent in bottomland woodland by the Apalachicola River, just downstream from the Bridge US Rt 90, east of Sneads	Jackson	FL	30.7699	-85.2411	30.8	-85.2
USF	1981-06-27	1981	Along the W side of Apalachicola River, near bridge to Chattahoochee.	Jackson	FL	30.7699	-85.2411	30.8	-85.2
USCH Herb	1992-10-24	1992		West Feliciana	LA	30.8675	-91.3858	30.9	-91.4
UGA Herb	1947-10-10	1947	Southwestern Georgia, Gulf Coastal Plain: Bank of Chattahoochee River at Butler Landing.	Seminole	GA	30.9568	-84.8684	31	-84.9
ole miss herb	2001-10-08	2001	just N of Gloster at the shooting range on MS 33	Amite	MS	31.1893	-90.8385	31.2	-90.8
MMNS	1978-08-16	1978	N of Hwy 552, ca 2.5 mi W of Mt. Zion Church. T12N R13E S32	Adams	MS	31.5355	-91.3543	31.5	-91.4
MMNS	1978-08-17	1978	Just N of Quitman Rd 0.6 mi W of State Hwy 555. T8N R2W S71	Adams	MS	31.5355	-91.3543	31.5	-91.4
MMNS	2003-06-04	2003	EC Sample 2003.11.08 = Laurel Hills #1; 6.3 mi S of Natchez	Adams	MS	31.5355	-91.3543	31.5	-91.4
WVU	1978	1978		Adams	MS	31.5355	-91.3543	31.5	-91.4
FLAS	1984-09-21	1984	Along earth road leading down to Old River Landing, Chattahoochee River, Ft. Gaines	Clay	GA	31.6213	-84.9929	31.6	-85
FLAS	1984-09-21	1984	along bank of ditch at base of dripping cliff cut into bluff, on the dripping cliff; near the McKenzie log cabin	Clay	GA	31.6213	-84.9929	31.6	-85
FSU	1984-09-21	1984	along bank of ditch at base of dripping cliff cut into bluff, on the dripping cliff; near the McKenzie log cabin	Clay	GA	31.6213	-84.9929	31.6	-85
FSU	1984-09-21	1984	lower stems rooting at nodes, flowering stems, or branches with flowerinf stems along bank of ditch at base od dripping cliff cut into bluff, on the dripping cliff; near the McKenzie log cabin	Clay	GA	31.6266	-84.9819	31.6	-85
FSU	1984-09-21	1984	At Ft. Gaines, near the (abandoned) McKenzie log cabin.	Clay	GA	31.6266	-84.9819	31.6	-85
UNA	2009-10-01	2009		Crenshaw	AL	31.7104	-86.2893	31.7	-86.3
ILLS	2008-09-30	2008	Bear Sink Creek Road (dirt), 0.3 mile northwest of Beeman Creek. 31° 53' 15.1" N; -86° 2' 9.3" W.	Pike	AL	31.7922	-85.9374	31.8	-85.9
UGA Herb	1988-10-08	1988	Ca. 4.1 mi. SW of Cuthbert. W side of Ga. Hwy 266, just S of crossing of Hog Creek (a tributary of Holanna Creek). Low woods.	Randolph	GA	31.7641	-84.7454	31.8	-84.7
UNA	2008-09-30	2008		Pike	AL	31.7922	-85.9374	31.8	-85.9
UNA	1998-10-03	1998		Barbour	AL	31.8565	-85.3313	31.9	-85.3
auburn	10/20/1994	1994		CHOCTAW	AL	32.0277	-88.2579	32	-88.3
LSU	2002-10-10	2002	Buckhorn WMA	Tensas	LA	31.9674	-91.3148	32	-91.3
USF	1960-10-04	1960	Dutchtown Road, ditch	Chatham	GA	32.0476	-81.1072	32	-81.1
MMNS	2003-10-23	2003	3591510N 705513E T17N R4E Sec. 15 E/2 near center of section line Approximately 2.5 miles south of Redwood on east side of Hwy 61. At Blakely.	Warren	MS	32.3424	-90.8548	32.3	-90.9
auburn	10/14/2004	2004	MOIST SANDY SOIL OF ROADSIDE DITCH AND LOW WOODS. COMMON.	RUSSELL	AL	32.376	-85.1011	32.4	-85.1
Miami University of Ohio	1993-10-07	1993	woods around Rainey Lake about 0.7 mi N of the headquarters building of Tenas River Wildlife Refuge, S of Quebec	Madison	LA	32.3868	-91.1861	32.4	-91.2
MMNS	2004-07-09	2004	Chunky River, S & SW of river along slough; 32deg. 16' 20N, 88deg. 52' 42W"	Lauderdale	MS	32.4001	-88.6782	32.4	-88.7
MO	1993-10-07	1993		Madison	LA	32.3667	-91.2639	32.4	-91.3
UNA	2004-10-14	2004		Russell	AL	32.376	-85.1011	32.4	-85.1
USCH Herb	1993-10-07	1993		Madison	LA	32.3868	-91.1861	32.4	-91.2
NCU Herb	unknown		Flower beds in yard, 704 Camelia Drive, east of Monroe	Ouachita	LA	32.5094	-92.1159	32.5	-92.1
auburn	10/04/1971	1971	OPEN LOWLAND	LEE	AL	32.6075	-85.3289	32.6	-85.3
auburn	07/17/1960	1960	STREAM	LEE	AL	32.6075	-85.3289	32.6	-85.3
UGA Herb	1960-07-17	1960	Stram, Chewacl State Park.	Lee	AL	32.6075	-85.3289	32.6	-85.3
USCH Herb	1992-09-10	1992		Charleston	SC	32.8096	-79.9914	32.8	-80
USCH Herb	1982-10-09	1982		Colleton	SC	32.8888	-80.6726	32.9	-80.7
MMNS	2003-05-12	2003	ECSample 2003.08.03, 6 mi E of Ackerman	Winston	MS	33.0933	-89.0541	33.1	-89.1
MMNS	2003-10-24	2003	ca 5.5 mi S of Macon and E of Hwy 45, S of Noxubee River.	Noxubee	MS	33.1156	-88.5816	33.1	-88.6
USCH Herb	2008-10-05	2008		Berkeley	SC	33.1271	-79.9806	33.1	-80
USCH Herb	2008-10-05	2008		Berkeley	SC	33.1271	-79.9806	33.1	-80
MO	1960-10-14	1960		Tuscaloosa	AL	33.2356	-87.5117	33.2	-87.5
MO	1944-10-09	1944		Tuscaloosa	AL	33.2356	-87.5117	33.2	-87.5
NYBG	1944-10-09	1944	On University campus, Tuscaloosa	Tuscaloosa	AL	33.2356	-87.5117	33.2	-87.5
UGA Herb	1960-10-14	1960	Partly shaded and slightly damp along ditch in eastern part of campus east of Hackberry Lane.	Tuscaloosa	AL	33.2356	-87.5117	33.2	-87.5
UGA Herb	1944-10-09	1944	Abundant along trolley track through low woods back of Smith Hall, University campus.	Tuscaloosa	AL	33.2356	-87.5117	33.2	-87.5
UNA	1944-10-09	1944		Tuscaloosa	AL	33.2356	-87.5117	33.2	-87.5
UNA	1960-10-14	1960		Tuscaloosa	AL	33.2356	-87.5117	33.2	-87.5
MO, NA	2009-08-11	2009		Spalding	GA	33.2625	-84.2864	33.3	-84.3
UGA Herb	1953-10-26	1953	Under pecan tree, B.B. Higgins backyard	Spalding	GA	33.2556	-84.2751	33.3	-84.3
UGA Herb	1987-10-03	1987	SE of Jackson, off Ga. Hwy. 42. Indian Springs State Park. Very abundant along Aboothlacoosta Creek, near nature trail.	Butts	GA	33.2964	-83.9595	33.3	-84
UNA	1986-10-12	1986	T18S R10E S10 NE1/4	Randolph	AL	33.2624	-85.4456	33.3	-85.4
USCH Herb	1952-11-05	1952		Barnwell	SC	33.3038	-81.3523	33.3	-81.4
WVU	1953	1953		Spalding	GA	33.2556	-84.2751	33.3	-84.3
auburn	09/29/2005	2005	SANDY DISTURBED AREA UNDER THE BRIDGE.	JEFFERSON	AL	33.5279	-86.8281	33.5	-86.8
FLAS	1979-10-11	1979	Near bridge over stream on golf course. Hard Labor Creek State Park. 2 mi N of Rutledge	Morgan	GA	33.593	-83.493	33.6	-83.5
NCU Herb	1979-10-06	1979	In sand of island in N end of Lake Brantley	Morgan	GA	33.593	-83.493	33.6	-83.5
UGA Herb	1952-10-23	1952	Dense mats in open areas. Along creek 8.4 miles NNW of Greensboro. PIEDMONT PROVINCE.	Greene	GA	33.5623	-83.1576	33.6	-83.2
UGA Herb	1992-09-20	1992	Lake Oconee and Highway 12 on the Apalachee River. Found along the shore line and in adjacent woods.	Greene	GA	33.5623	-83.1576	33.6	-83.2
MO	1979-10-26	1979		Calhoun	AL	33.742	-85.8175	33.7	-85.8
MO	1979-10-26	1979		Calhoun	AL	33.742	-85.8175	33.7	-85.8
Tulane Herb	2002-10-18	2002		Calhoun	SC	33.6694	-80.7928	33.7	-80.8
USCH Herb	2002-10-05	2002		Calhoun	SC	33.6694	-80.7928	33.7	-80.8
USCH Herb	2002-10-05	2002		Calhoun	SC	33.6694	-80.7928	33.7	-80.8
USCH Herb	2007-09-05	2007		Calhoun	SC	33.6694	-80.7928	33.7	-80.8
USCH Herb	2001-09-05	2001		Calhoun	SC	33.6694	-80.7928	33.7	-80.8
Carnegie Museum of Natural History, Herbarium	1972-10-04	1972	by Ala 69, 15.2 mi NE Jasper	Walker	AL	33.8199	-87.2854	33.8	-87.3
FLAS	1987-10-14	1987	common on moist, shady banks of Stevens Creek; ca. 2.5 mi due NNE of Stevens Creek dam on the Savannah River	Edgefield	SC	33.7712	-81.9045	33.8	-81.9
MMNS	1987-10-04	1987	ca 6 mi SE of Gore Springs, T22N R7E S36 N2	Grenada	MS	33.775	-89.8034	33.8	-89.8
MO	1972-10-04	1972		Walker	AL	33.8199	-87.2854	33.8	-87.3
NBYC	1987-10-14	1987	Stevens Creek, ca 2.5 mi due NNE of Stevens Creek dam on the Savannah River	Edgefield	SC	33.7712	-81.9045	33.8	-81.9
UGA Herb	1947-09-27	1947	New State Record. Growing in ravine in Collier Woods E of Northside Drive, Atlanta.	Fulton	GA	33.7796	-84.4193	33.8	-84.4
UGA Herb	2007-10-09	2007	Roswell: Chattahoochee River National Recreation Area: Island Ford Park (park headquarters), se corner of Roberts Dr. and Island Ford Pkwy.; border of pond sw side of Island Ford Pkwy., just n of the Visitor Center. Elev. 900 ft. Disturbed area (e side of pond near fishing dock).	Fulton	GA	33.7796	-84.4193	33.8	-84.4
UGA Herb	1996-10-01	1996	Stone Mountain park; common, Lakemont Gold Course; elevation 900'; Stone Mountain 7.5' topo quad; Ashlar Wedowee Complex soil.	DeKalb	GA	33.7909	-84.2577	33.8	-84.3
UNA	1977-10-04	1977	Garden Hills Park, beside a tributary of Peachtree Creek.	Fulton	GA	33.7796	-84.4193	33.8	-84.4
USCH Herb	1951-09-29	1951		Fulton	GA	33.7796	-84.4193	33.8	-84.4
USCH Herb	1987-10-05	1987		Edgefield	SC	33.7712	-81.9045	33.8	-81.9
USCH Herb	1996-09-05	1996		Edgefield	SC	33.7712	-81.9045	33.8	-81.9
USMS	1995-10-16	1995	Camp McCain, woods by Crowder Creek	Grenada	MS	33.775	-89.8034	33.8	-89.8
Carnegie Museum of Natural History, Herbarium	1957-10-05	1957	Cayce	Lexington	SC	33.9492	-81.2323	33.9	-81.2
NBYC	2006-10-07	2006	Saluda Shoals Park	Lexington	SC	33.9492	-81.2323	33.9	-81.2
UGA Herb	2001-09-22	2001	"Marsilea Pond" west of Austel, off Garret Rd. and Hwy 6. Roadside drainage at creekside in residential area bordering pond. Dense growth to about 1 m., in full sun.	Cobb	GA	33.9355	-84.5593	33.9	-84.6
UGA Herb	2006-08-17	2006	Marietta/Kennesaw: Kennesaw mountain National Battlefield Park: along Kennesaw Mountain Drive, ca. 0.25 mi from Visitor Center parking lot. Elev. 507 m. Disturbed area (road through oak-hickory forest).	Cobb	GA	33.9355	-84.5593	33.9	-84.6
UGA Herb	2006-10-04	2006	Marietta/Kennesaw: Kennesaw Mountain National Battlefield Park: along s side of railroad tracks, just s of Activity Area 1 (s side of old Hwy 41, w of intersection with Stilesboro Rd.). Elev. 367 m. Disturbed area (weedy border along railroad tracks).	Cobb	GA	33.9355	-84.5593	33.9	-84.6
UGA Herb	2006-10-18	2006	Marietta/Kennesaw: Kennesaw Mountain National Battlefield Park: John Ward Creek along East Trail between the Illinois Monument and Powder Springs Rd. (GA 360). Elev. 320 m. Disturbed area (sewer overflow from creek). Growing entangled in Murdannia.	Cobb	GA	33.9355	-84.5593	33.9	-84.6
USCH Herb	2001-09-05	2001		Cobb	GA	33.9355	-84.5593	33.9	-84.6
USF	1976-10-02	1976	Along the dirt road near the W bank of the Broad River, just below the I-126 overpass.	Lexington	SC	33.9492	-81.2323	33.9	-81.2
EKY	1973-10-11	1973	Hwy. 120 0.5 mi. W of I-85 between Duluth and Lawrenceville.	Gwinnett	GA	33.9671	-84.0584	34	-84.1
FLAS	1973-10-11	1973	abundant troublesome weed in nursery. Hwy 120 1/2 mi W of I 85 between Duluth and Lawrenceville	Gwinnett	GA	33.9671	-84.0584	34	-84.1
FLAS	1968-10-22	1968	Shaded banks of small creek 3.5 mi E of Athens, Georgia.	Clarke	GA	33.9547	-83.3801	34	-83.4
NBYC	1992-10-19	1992	Roadside, floodplain forest and mudflats of Saluda River at SC 395; upper reaches of Lake Murray	Saluda	SC	33.9877	-81.6958	34	-81.7
NYBG	1996-10-11	1996	N side of Congaree River, just S of Westinghouse Plant on SC 48. 12km SE of Columbia	Richland	SC	34.0354	-80.9743	34	-81
UGA Herb	1973-10-11	1973	Hwy 120 1/2 mi W of I 85 between Duluth and Lawrenceville.	Gwinnett	GA	33.9671	-84.0584	34	-84.1
UGA Herb	2007-09-18	2007	Duluth: Chattahoochee River National Recreation Area: Abbotts Bridge [south (sw section)]; w side of Abbotts Bridge Rd. (GA 120), se margin of Chattahoochee River, along riverbank, s of Activity Field. Elev. 900 ft. River margin (somewhat disturbed).	Gwinnett	GA	33.9671	-84.0584	34	-84.1
UGA Herb	1968-10-22	1968	Shaded banks of small creek 3.5 mi E of Athens, Georgia.	Clarke	GA	33.9547	-83.3801	34	-83.4
UGA Herb	2001-08-28	2001	Sandy Creek Nature Center, Athens, GA. Trail from the bridge to the boardwalk.	Clarke	GA	33.9547	-83.3801	34	-83.4
UGA Herb	1968-10-22	1968	Shaded banks of small creek 3.5 mi E of Athens, Georgia.	Clarke	GA	33.9547	-83.3801	34	-83.4
UGA Herb	1968-10-22	1968	Shaded banks of small creek 3.5 mi E of Athens, Georgia.	Clarke	GA	33.9547	-83.3801	34	-83.4
UMO	1973-10-11	1973		Gwinnett	GA	33.9671	-84.0584	34	-84.1
UMO	1968-10-22	1968		Clarke	GA	33.9547	-83.3801	34	-83.4
UNA	1998-10-12	1998		Blount	AL	33.9785	-86.5548	34	-86.6
UNA	1999-10-23	1999		Blount	AL	33.9785	-86.5548	34	-86.6
USCH Herb	1992-10-05	1992		Saluda	SC	33.9877	-81.6958	34	-81.7
USCH Herb	1998-10-05	1998		Richland	SC	34.0354	-80.9743	34	-81
USCH Herb	1976-10-05	1976		Richland	SC	34.0354	-80.9743	34	-81
USCH Herb	2007-09-05	2007		Richland	SC	34.0354	-80.9743	34	-81
USCH Herb	1998-10-05	1998		Richland	SC	34.0354	-80.9743	34	-81
USCH Herb	1961-10-05	1961		Richland	SC	34.0354	-80.9743	34	-81
USF	2001-08-28	2001	Sandy Creek Nature Center, Athens.	Clarke	GA	33.9547	-83.3801	34	-83.4
USF	1968-10-22	1968	3.5 mi. E of Athens, shaded banks of small creek	Clarke	GA	33.9547	-83.3801	34	-83.4
MO	1977-07-22	1977		Florence	SC	34.0651	-79.7403	34.1	-79.7
NCU Herb	1979-10-10	1979	In field; on floodplain along the Savannah River	Elbert	GA	34.1297	-82.8747	34.1	-82.9
SWSL	2008-10-27	2008		Yalobusha	MS	34.0547	-89.7271	34.1	-89.7
UGA Herb	1980-10-11	1980	Near stream about .25 mi W of Colbert-Danielsville Road and about 2 mi. from Colbert.	Madison	GA	34.1096	-83.217	34.1	-83.2
UGA Herb	1979-10-10	1979	In field; on floodplain along the Savannah River. Site #90, ca. 1.5 miles south of confluence of Coldwater Creek with the Savannah; ca. 4 miles east-southeast of community of Ruckersville, Ga. Below the 475-ft. contour (full pool for proposed Russell Lake). Impoundment in mid 1980's by U.S. Army Corps of Engineers.	Elbert	GA	34.1297	-82.8747	34.1	-82.9
USCH Herb	1979-10-10	1979		Elbert	GA	34.1297	-82.8747	34.1	-82.9
MMNS	2003-07-31	2003	12 mi NW of Pontotoc	Pontotoc	MS	34.2473	-89.0156	34.2	-89
NBYC	1994-10-08	1994	Ninety-six Creek at Co rt 166	Greenwood	SC	34.188	-82.1434	34.2	-82.1
ole miss herb	1994-10-07	1994	on dirt to Bushwacker camp, Trace State Park	Pontotoc	MS	34.2473	-89.0156	34.2	-89
UGA Herb	1978-10-11	1978	In seepage area along stream flowing west into the Savannah River; alluvial forest. Site #21 (Lat. 34°04'16"; Long. 82°38'15"), about 0.25 mile east of the Savannah River and 0.15 mile south of the S.C. 72. Below the 475-ft. contour (full pool for proposed Russell Lake; impoundment of the Savannah River scheduled for mid-1980's).	Abbeville	SC	34.2376	-82.4525	34.2	-82.5
UNA	2007-05-22	2007		Cherokee	AL	34.1842	-85.6219	34.2	-85.6
USCH Herb	1978-10-11	1978		Abbeville	SC	34.2376	-82.4525	34.2	-82.5
EKY	1992-09-26	1992	Panquin Cemetery on Co. 19, 1.7 mi. N Jct. US 431.	Marshall	AL	34.3296	-86.2889	34.3	-86.3
FSU	2010-10-22	2010	North side of Hellers Creek at bridge on Sec Hwy 55 (=Mt. Pleasant Rd), 3 miles south of Enoree River.	Newberry	SC	34.2895	-81.6	34.3	-81.6
NBYC	2000-10-02	2000	Lynch's Woods Park	Newberry	SC	34.2655	-81.5885	34.3	-81.6
SWSL	1955-09-24	1955		Hall	GA	34.2968	-83.843	34.3	-83.8
UGA Herb	1951-09-30	1951	Moist ditch between road and cliff on S side of Coosa River, 3 mi. SE of Rome.	Floyd	GA	34.2549	-85.1984	34.3	-85.2
UGA Herb	1955-09-24	1955	Abandoned field, bottomland along south side of Chattahoochee River, 5.6 miles W6°N of Flowery Branch. Elevation 940 feet. PIEDMONT PROVINCE.	Hall	GA	34.2968	-83.843	34.3	-83.8
UGA Herb	1955-09-25	1955	Low ground, edge of abandoned bottomland field along east side of Chattahoochee River, 5.4 miles N17dW of Flowery Branch. Elevation 970 feet. Pidemont Province	Hall	GA	34.2968	-83.843	34.3	-83.8
UGA Herb	1962-09-30	1962	Moist soil, springy area along Broad River, N tip of county.	Banks	GA	34.35	-83.5132	34.3	-83.5
USCH Herb	2005-09-05	2005		Kershaw	SC	34.2922	-80.6051	34.3	-80.6
USCH Herb	2009-07-05	2009		Kershaw	SC	34.2922	-80.6051	34.3	-80.6
VSC	1998-10-24	1998	Tupelo, Michael Circle, weed in flowerbeds around homes in Hillplace Subdivision	Lee	MS	34.2769	-88.6825	34.3	-88.7
MMNS	2003-10-16	2003	ca 4.5 mi SE of Sardis, EC Sample 2003.39.14	Panola	MS	34.3645	-89.9622	34.4	-90
MMNS	2003-10-15	2003	TR010S004W Sec. 7, ca 4 mi SW of Taylor, EC Sample 2003.39.06.	Lafayette	MS	34.3546	-89.5122	34.4	-89.5
ole miss herb	1974-09-28	1974	Hurrican Creek bottoms, 9.7 mi NE of University of Miss	Lafayette	MS	34.3546	-89.5122	34.4	-89.5
UGA Herb	1955-10-02	1955	1.3 mi S of Lumpin Co. line. Elev. 1040 ft. Narrow flats in rich hardwood, in ravine on W side of Chestatee River	Dawson	GA	34.4222	-84.1266	34.4	-84.1
VSC	2001-10-02	2001	ca. 5 mi ENE of Oxford, Presbyterian Camp Hopewell, S of Hwy MS 30 on Hopewell Road, on sandy hilltop at edge of wooded area, across from Corner Stone Lodge	Lafayette	MS	34.3546	-89.5122	34.4	-89.5
LSUS	2002-09-25	2002	Ouachita Mountains Biological Station	Polk	AR	34.4855	-94.2536	34.5	-94.3
NBYC	2008-09-27	2008	Enoree Rich Woods Site. Terminus of Forest Service road 334, off of Co rt 554	Laurens	SC	34.4869	-82.0098	34.5	-82
UGA Herb	1997-09-08	1997	New Echotoa Historic Site: Just east of main park entrance, in depression just inside tree line. Disturbed drainage area with thick herbaceous layer. Scattered throughout.	Gordon	GA	34.4988	-84.9035	34.5	-84.9
UGA Herb	1997-10-09	1997	New Echotoa Historic Site: Along fence line at New Town Church Road, New Echota property line. Numerous in ditch and roadsdes in full sun	Gordon	GA	34.4988	-84.9035	34.5	-84.9
UGA Herb	2001-10-01	2001	Etowah River Basin: -Chattahoochee Nationa Forest. Narrow Etowah River vally, west of 4-H Camp Wahsega. Survey area runs along Etowah east side, from Black Falls past confluence with Montgomery Creek, to campground/fishing weir off Forest Service Rd. 28-1. Abundant on sunny floodplains, dominating herbaceous cover with thick clonal growth. Also occurs in shady, low-lying areas along river terrace…	Lumpkin	GA	34.5418	-83.9924	34.5	-84
USCH Herb	1975-05-29	1975		Anderson	SC	34.5318	-82.6182	34.5	-82.6
USCH Herb	1983-06-05	1983		Laurens	SC	34.4869	-82.0098	34.5	-82
FLAS	1958-10-12	1958	In deciduous woods in ravine south of Helen, along road to abandoned gold mines.	White	GA	34.6152	-83.7426	34.6	-83.7
IBE, MISS, MO	1975-09-18	1975		Lawrence	AL	34.5544	-87.3022	34.6	-87.3
NCU Herb	1952-10-18	1952	Open woods on terrace along Tugaloo River	Stephens	GA	34.5567	-83.2887	34.6	-83.3
NCU Herb	1966-10-18	1966	Marsh on Cape Fear River at Tar Heel Landing	Bladen	NC	34.5955	-78.5887	34.6	-78.6
NCU Herb	1966-10-18	1966	Cape Fear River floodplain, 1 mile northeast of Tarheel	Bladen	NC	34.5955	-78.5887	34.6	-78.6
ole miss herb	1958-10-12	1958	In ravine, S of Helen, along rd to abandoned gold mines	White	GA	34.6152	-83.7426	34.6	-83.7
UGA Herb	1958-10-12	1958	In deciduous woods in ravine south of Helen, along road to abandoned gold mines.	White	GA	34.6152	-83.7426	34.6	-83.7
UGA Herb	1952-10-18	1952	Open woods on terrace along Tugaloo River just above junction with Toccoa Creek. 6.0 miles E30°N of Toccoa. PIEDMONT PROVINCE.	Stephens	GA	34.5567	-83.2887	34.6	-83.3
UMO	1952-10-18	1952		Stephens	GA	34.55	-83.2667	34.6	-83.3
UNA	1980-10-11	1980		Lawrence	AL	34.5544	-87.3022	34.6	-87.3
USF	1952-10-18	1952	Along Tugaloo River just above its junctionwith Toccoa Creek, 6.0 mi. E30°N of Toccoa.	Stephens	GA	34.5567	-83.2887	34.6	-83.3
FLAS	1969-10-11	1969	Cane Creek 2 mi SSW jct. US 72 & Ala 247, locally abundant near creek.	Colbert	AL	34.7315	-87.726	34.7	-87.7
FLAS	1985-09-29	1985	common along marshy margin of pond near the Enoree River; Muscrove's Mill State Park, ca. 10 mi due SW of Union	Union	SC	34.7195	-81.6103	34.7	-81.6
FSU	1969-10-11	1969	Cane Creek 2 mi SSW jct. US 72 and Ala 247.	Colbert	AL	34.7315	-87.726	34.7	-87.7
FSU	1985-09-25	1985	Common along the marshy margin of pond near the Enoree River; Muscrove's Mill Stte Park, ca. 10 miles due southwest of Union.	Union	SC	34.6894	-81.6189	34.7	-81.6
FSU	1985-09-19	1985	On SC 72, about halfway between Carlisle and Broad River.	Union	SC	34.6894	-81.6189	34.7	-81.6
FSU	1985-09-25	1985	Common along the marshy margin of pond near the Enoree River; Muscrove's Mill Stte Park, ca. 10 miles due southwest of Union	Union	SC	34.7195	-81.6103	34.7	-81.6
MMNS	1978-09-13	1978	Chalybeate Spring Creek. T1S R10E S17	Tishomingo	MS	34.7289	-88.2427	34.7	-88.2
MMNS	1966-10-01	1966	J. P. Coleman State Park (MDWFP).	Tishomingo	MS	34.7289	-88.2427	34.7	-88.2
MMNS	2003-08-01	2003	entrance to J.P. Coleman State Park	Tishomingo	MS	34.7289	-88.2427	34.7	-88.2
MO	1969-10-11	1969		Colbert	AL	34.7315	-87.726	34.7	-87.7
MO	1934-10-07	1934		Colbert	AL	34.7315	-87.726	34.7	-87.7
NBYC	1985-09-29	1985	Common along the marshy margin of pond near the Enoree River; Muscrove's Mill State Park, ca. 10 miles due southwest of Union	Union	SC	34.7195	-81.6103	34.7	-81.6
NCU Herb	unknown		Tishomingo State Park	Tishomingo	MS	34.7289	-88.2427	34.7	-88.2
NCU Herb	1985-09-29	1985	MUSCROVE'S MILL PARK;MARSHY MARGIN OF POND;NEAR ENOREE RIVER, 10 MI. DUE SW OF UNION	Union	SC	34.7195	-81.6103	34.7	-81.6
NCU Herb	2000-10-03	2000	Near stream in pine plantation east from SR 1211 at 0.3 mile south of junction with NC 111 at Catherine Lake.	Onslow	NC	34.7096	-77.3731	34.7	-77.4
ole miss herb	1975-10-10	1975	growing on beaver dam, stream flowing into Bear Creek	Tishomingo	MS	34.7289	-88.2427	34.7	-88.2
ole miss herb	1966-10-01	1966	J. P. Coleman State Park	Tishomingo	MS	34.7289	-88.2427	34.7	-88.2
UGA Herb	1969-10-11	1969	Cane Creek 2 mi SSW jct. US 72 & Ala 247, locally abundant near creek.	Colbert	AL	34.7315	-87.726	34.7	-87.7
UGA Herb	1985-09-29	1985	Common along the marshy margin of pond near the Enoree River; Muscrove's Mill State Park, ca. 10 miles due southwest of Union	Union	SC	34.7195	-81.6103	34.7	-81.6
UNA	1969-10-11	1969		Colbert	AL	34.7315	-87.726	34.7	-87.7
USCH Herb	1986-05-22	1986		Oconee	SC	34.715	-83.0214	34.7	-83
USCH Herb	1989-09-24	1989		Oconee	SC	34.715	-83.0214	34.7	-83
USCH Herb	1985-09-05	1985		Union	SC	34.7195	-81.6103	34.7	-81.6
USCH Herb	1985-09-05	1985		Union	SC	34.7195	-81.6103	34.7	-81.6
USCH Herb	2000-10-05	2000		Union	SC	34.7195	-81.6103	34.7	-81.6
USF	1989-09-24	1989	Hill property, ca. 1 mi. SW of Mountain Rest Lake, bordering Sumter National Forest on N, West Village Creek on E, Old Rocky Gap Road on SE.	Oconee	SC	34.715	-83.0214	34.7	-83
auburn	10/13/1969	1969	GRAVELLY STREAMBANK.	LIMESTONE	AL	34.8074	-86.9749	34.8	-87
Miami University of Ohio	2001-11-30	2001	Rocky Flat ORV Rd (FR 630D)	Murray	GA	34.776	-84.7721	34.8	-84.8
ole miss herb	1980-10-23	1980	Oak Chervalla Creek Bottom, 20 mi N of Oxford, St Hwy 310	Marshall	MS	34.7712	-89.4948	34.8	-89.5
ole miss herb	1967-10-13	1967	Wall Doxey State Park	Marshall	MS	34.7712	-89.4948	34.8	-89.5
ole miss herb	1994-08-16	1994	low wet areas around Dumas Lake	Tippah	MS	34.769	-88.9258	34.8	-88.9
UGA Herb	1969-10-13	1969	Camus 5 mi. n. Dekatur on US 31; gravelly streambank.	Limestone	AL	34.8074	-86.9749	34.8	-87
UGA Herb	2001-09-30	2001	Grassy Mountain: Rocky Flat ORV Rd. (FR 630D), W side of Grassy Mtn. Mixed deciduous - pine forest. Abundant in patches along roadside.	Murray	GA	34.776	-84.7721	34.8	-84.8
USCH Herb	1973-10-02	1973		Pickens	SC	34.8288	-82.7015	34.8	-82.7
USCH Herb	1968-10-31	1968		Pickens	SC	34.8288	-82.7015	34.8	-82.7
USCH Herb	1982-09-24	1982		Pickens	SC	34.8288	-82.7015	34.8	-82.7
USCH Herb	1973-09-06	1973		Pickens	SC	34.8288	-82.7015	34.8	-82.7
FLAS	1951-09-29	1951	Moist soil at edge of yates Spring 6.2 mi. S25°W of Ringgold.	Catoosa	GA	34.9252	-85.1738	34.9	-85.2
MMNS	1978-09-28	1978	Horn Lake Quad, ca 1 mi E, by Goodman Rd to Scenic Rd ca 500 ft. S on Scenic Rd Woods, in bluff W of rd. (Goodman Rd is at N end of Walls, MS Hwy 61). T1S R9W S34	De Soto	MS	34.9043	-89.9921	34.9	-90
UGA Herb	1951-09-29	1951	Moist soil at edge of yates Spring 6.2 mi. S25°W of Ringgold.	Catoosa	GA	34.9252	-85.1738	34.9	-85.2
UGA Herb	1990-10-04	1990	Ca. 2.3 mi. SSE of Fort Oglethorpe. Chickamauga National Battlefield Park. E side of Alexander Bridge Rd., across from trailhead, ca. 0.3 mi. by car NW of jct. Jays Mill Rd.	Catoosa	GA	34.9252	-85.1738	34.9	-85.2
UGA Herb	1965-10-24	1965	Low area beside stream in open woods, about 3 miles E of Clayton. Elevation 1900 ft.	Rabun	GA	34.8775	-83.4372	34.9	-83.4
UGA Herb	1996-10-15	1996	Taylor Ridge Road, 1/8 mile west off of old Georgia Highway 441 at North Carolina State line. Along north edge of man made lake where stream comes into lake. Numerous plants scattered in full sun.	Rabun	GA	34.8775	-83.4372	34.9	-83.4
UGA Herb	1996-10-15	1996	Taylor Ridge Road, 1/8 mile west off of old Georgia Highway 441 at North Carolina State line. Along north edge of man made lake where stream comes into lake. Numerous plants scattered in full sun.	Rabun	GA	34.8775	-83.4372	34.9	-83.4
UGA Herb	1995-10-08	1995	Hale Ridge Rd, .8 mile north of Warwoman Rd. Quad 41, Elevation 1900'	Rabun	GA	34.8775	-83.4372	34.9	-83.4
UGA Herb	1996-10-11	1996	Wildlife opening on Tuckaluge Road. Quad 36, Elevation 1880'	Rabun	GA	34.8775	-83.4372	34.9	-83.4
UGA Herb	1996-09-03	1996	Warwoman Wildlife Management Area: Compartment 34, stand 24, Drainage near Ducks Nest Gap. Quad 39, Elevation 2200'	Rabun	GA	34.8775	-83.4372	34.9	-83.4
USCH Herb	1985-09-05	1985		Greenville	SC	34.8613	-82.3531	34.9	-82.4
FSU	1957-09-18	1957	Thicketty Creek, 0.5 mile southwest of junction County 110 and 39 on County 110, (west of Gaffney).	Cherokee	SC	35.0488	-81.6196	35	-81.6
NCU Herb	1957-09-20	1957	pasture, -.2 mile south of Cabarrus-Union County line on US. 601 northeast of Brief	Union	NC	35.0003	-80.5703	35	-80.6
NCU Herb	2010-10-13	2010	Union Location: Indian Trail-Fairview Road, midway between SR 1514 and 1526	Union	NC	35.0003	-80.5703	35	-80.6
NCU Herb	2009-09-30	2009	Pee Dee National Wildlife Refuge: Beaver Pond Road	Anson	NC	34.9793	-80.1	35	-80.1
NYBG	2010-10-12	2010	ca 10.3 km SSE of town of Maysville, Croatan National Forest, road to Heywood Landing on the White Oak River	Jones	NC	35.039	-77.3789	35	-77.4
USCH Herb	1994-09-05	1994		York	SC	34.9822	-81.0891	35	-81.1
Lynchburg College	1966-10-18	1966	12 mi SE of Fayetteville	Cumberland	NC	35.0562	-78.9072	35.1	-78.9
NBYC	1993-10-02	1993	covered bridge road at stream between CO rts 104 & 54. 0.5 mi E of Co rt 104	Cherokee	SC	35.0803	-81.6339	35.1	-81.6
NCU Herb	1991-10-17	1991	Fort Bragg, Northeast Training Area, just E of NC rte. 87	Cumberland	NC	35.0562	-78.9072	35.1	-78.9
NYBG	2010-10-14	2010	E of Havelock and W of Harlowe, S of Rt 101, Croatan National Forest, along Forest Road 169	Craven	NC	35.0959	-77.0618	35.1	-77.1
SWSL	1987-07-26	1987		Polk	TN	35.1107	-84.5429	35.1	-84.5
UGA Herb	1969-10-07	1969	Camus Banks of Battle Creek by I-24, ca. 12 mi. n. South Pittsburg.	Marion	TN	35.1011	-85.6326	35.1	-85.6
USCH Herb	1993-10-05	1993		Cherokee	SC	35.0803	-81.6339	35.1	-81.6
USCH Herb	1994-09-05	1994		Cherokee	SC	35.0803	-81.6339	35.1	-81.6
WCUH	2002-07-22	2002	Panthertop area, ca. 4 miles southwest of Murphy, Nantahala National Forest, Tusquittee Ranger District. Abandoned logging road, abundant.'	Cherokee	NC	35.1171	-84.0091	35.1	-84
Kriebel Herb, Purdue Univ	1958-10-02	1958	streambank, Davidson	Mecklenburg	NC	35.2318	-80.8309	35.2	-80.8
Missouri State	1970-09-16	1970	Abundant at old Revis homesite on Revis Ridge, near Duke 42, 3027'; Thomspon River Gorge; P.O. Sapphire.	Transylvania	NC	35.2004	-82.758	35.2	-82.8
NCU Herb	1958-10-02	1958	streambank, Davidson	Mecklenburg	NC	35.2318	-80.8309	35.2	-80.8
NCU Herb	1978-10-24	1978	MC MULLEN CREEK;MARGIN OF TRIBUTARY;LOW,WET AREA,E.OF ARBOR WAY	Mecklenburg	NC	35.2318	-80.8309	35.2	-80.8
NCU Herb	1988-05-20	1988	STATESVILLE RD PARK;SEC 8; MARSHWOODS	Mecklenburg	NC	35.2318	-80.8309	35.2	-80.8
NCU Herb	1957-10-07	1957	JOHNSTON'S WOODS;RICH FLOOD PLAIN WOODS; JOHNSTON'S WOODS ON CATHEY CREEK, CO. RD. 2195, ABOUT 5 MILES EAST OF DAVIDSON. ROADSIDE IN RICH FLOOD PLAIN WOODS	Mecklenburg	NC	35.2318	-80.8309	35.2	-80.8
NCU Herb	1983-09-28	1983	UNCC ECOLOGICAL PARK;ALONG SEWER LINE	Mecklenburg	NC	35.2318	-80.8309	35.2	-80.8
NCU Herb	1970-09-24	1970	on UNCC campus; BELOW ATHLETIC FIELD;WET MEADOW	Mecklenburg	NC	35.2318	-80.8309	35.2	-80.8
NCU Herb	1970-09-24	1970	on UNCC campus;N TOBY CRK N CAMPUS;WET MEADOW	Mecklenburg	NC	35.2318	-80.8309	35.2	-80.8
NCU Herb	1955-10-07	1955	NORTH CAROLINA Moore County Alluvial woods on Deep River, s. of High Falls	Moore	NC	35.2378	-79.4501	35.2	-79.5
USCH Herb	1985-09-28	1985		Macon	NC	35.1547	-83.3664	35.2	-83.4
WCUH	1983-08-23	1983	'Back of Wet Lab. Weedy in borders. Map coord: 674.0/506.4'	Macon	NC	35.1547	-83.3664	35.2	-83.4
WCUH	1983-09-18	1983	'Entrance area at junction 83/751. Map coord. 675.1/506.3'	Macon	NC	35.1547	-83.3664	35.2	-83.4
WCUH	1982-05-04	1982	'Road 83. Cove hardwood forest. First turn below Reynold''s Gap. Map Coord: 666.6/499.1'	Macon	NC	35.1547	-83.3664	35.2	-83.4
WCUH	1982-05-28	1982	'Coweeta Hydrologic Laboratory tool shed area. Near open garage along Shope Fork Creek and trail leading into small picnic area. Map Coord: 674.2/506.7'	Macon	NC	35.1547	-83.3664	35.2	-83.4
NCU Herb	1975-07-09	1975	Junction of U.S. route 64 and county road 1203. Swamp and marsh on both sides of railroad; south side of intersection. Along Blythe Mill Creek. 35d18' 37" N. lat; 82d36' 48" W. long. Elevation: ca. 690 meters	Henderson	NC	35.3241	-82.471	35.3	-82.5
NCU Herb	1936-10-02	1936	in open fields	Polk	NC	35.2556	-82.2076	35.3	-82.2
NCU Herb	2008-09-04	2008	Detailed location information for this specimen is hidden due to conservation or land ownership concerns.	Stanly	NC	35.3244	-80.2316	35.3	-80.2
NCU Herb	2009-10-20	2009	North of SR 1704, east edge of Badin	Stanly	NC	35.3244	-80.2316	35.3	-80.2
WCUH	1973-10-07	1973	Floodplain forest adjacent to Tuckasegee River at Wilmot, NC. 100 meters west of Wilmot Bridge.'	Jackson	NC	35.3135	-83.1839	35.3	-83.2
FLAS	1956-10-18	1956	River bottom, approx. 3 mi nw of Lillington along Cape Fear River	Harnett	NC	35.3527	-78.7824	35.4	-78.8
ILLS	2003-10-07	2003	The Great Smoky Mountains National Park. Fontana Lake Watershed. Noland Creek Quadrangle. Along Lakeshore Trail. Elevation about 1890 feet.	Swain	NC	35.4468	-83.5982	35.4	-83.6
MO, NLU	2000-10-18	2000		McMinn	TN	35.4164	-84.5959	35.4	-84.6
NCU Herb	1960-10-10	1960	US 441, CHEROKEE.;OCONALUFTEE RIVER	Swain	NC	35.4218	-83.4465	35.4	-83.4
NCU Herb	1983-10-02	1983	Detailed location information for this specimen is hidden due to conservation or land ownership concerns.	Rutherford	NC	35.3669	-81.9265	35.4	-81.9
NCU Herb	1963-09-26	1963	NC 73 AT ROCKY R.; FLOOD PLAIN OF ROCKY R.	Cabarrus	NC	35.4125	-80.5891	35.4	-80.6
NCU Herb	1986-08-11	1986	KETRON PROPERTY; COMMON IN BOTTOMLAND	Cabarrus	NC	35.4125	-80.5891	35.4	-80.6
NCU Herb	1956-10-18	1956	Harnett County river bottom, approx. 3 mi. n.w. of Lillington along Cape Fear River	Harnett	NC	35.3527	-78.7824	35.4	-78.8
WCUH	1973-10-22	1973	Floodplain forest adjacent to Oconaluftee River. South on US 441, 0.6 mile from NC 19 in Cherokee, NC. Primarily willow forest.'	Swain	NC	35.4218	-83.4465	35.4	-83.4
WCUH	1973-08-24	1973	'South facing slope on north bank of Tuckasegee River; south of road on NC 19a approx. 0.6 mi. east of Ela Bridge over Ocanaluftee River.'	Swain	NC	35.4218	-83.4465	35.4	-83.4
WCUH	1973-10-04	1973	.08 [0.8?] mile on NC 19 from Bridge Restaurant, Ela, NC to Co 1358 east 0.3 mile to power plant, 0.3 mile east on logging road. Then along Oconaluftee River 200 meters.'	Swain	NC	35.4218	-83.4465	35.4	-83.4
WCUH	1973-10-22	1973	Floodplain forest adjacent to Oconaluftee River. South on US 441, 0.6 mile from NC 19 in Cherokee, NC. Primarily willow forest.'	Swain	NC	35.4218	-83.4465	35.4	-83.4
WCUH	1963-09-26	1963	'Rocky R. flood plain at N.C. Rd. 73'	Cabarrus	NC	35.4125	-80.5891	35.4	-80.6
ILLS	2002-10-06	2002	Great Smoky Mountains National Park, Shop Creek Watershed (access off of U.S. 129). Calderwood, TN Quad. Elevation ~ 905 feet.	Blount	TN	35.5316	-83.9905	35.5	-84
ILLS	2002-10-07	2002	Great Smoky Mountains National Park. Tabcat Creek Watershed. Calderwood 7.5 minute quadrangle.	Blount	TN	35.521	-83.9802	35.5	-84
ILLS	2001-09-18	2001	The Great Smoky Mountains National Park. Panther Creek Watershed. Along Bunker Hill Road to former site of the Fire Tower on Bunker Hill. Calderwood 7.5 minute quadrangle.	Blount	TN	35.5352	-83.9103	35.5	-83.9
ILLS	2001-09-20	2001	Great Smoky Mountains National Park. Twentymile Creek Trail. Twentymile Creek Watershed. Tapoco Quadrangle. 1591 feet	Swain	NC	35.4705	-83.8825	35.5	-83.9
ILLS	2004-10-03	2004	Great Smoky Mountains National Park. Possum Hollow. Shehan Branch (New Lakeshore) Trail. Tuskegee 7.5 minute quadrangle.	Swain	NC	35.474	-83.7276	35.5	-83.7
ILLS	2000-09-27	2000	Great Smoky Mountains National Park. Big Creek Watershed. Cove Creek Gap 7.5 minute quadrangle. Big Creek horse trail area. Steep south facing slope. Elevation about 1800 feet.	Haywood	NC	35.5234	-82.9605	35.5	-83
MO	1976-10-13	1976		Lewis	TN	35.5342	-87.5152	35.5	-87.5
NCU Herb	1958-10-07	1958	streambank, 1.1 miles west of Buncombe-Haywood Co. line on US	Haywood	NC	35.5234	-82.9605	35.5	-83
NCU Herb	1957-10-14	1957	CATAWBA R. AT NC 73; LOW SEMI OPEN WET SOIL NEAR;NEAR RIVER	Lincoln	NC	35.4808	-81.2081	35.5	-81.2
NCU Herb	2011-11-11	2011	Walstonburg, North Carolina; about 1.0 mile down NC-91 south; in a depression off of the road for water over-flow.Latitude: 35d36'52.93" NorthLongitude: 77d40'42.95" WestElevation: 28 meters	Greene	NC	35.4805	-77.6855	35.5	-77.7
UGA Herb	1976-10-13	1976	Camus Creekbank woods, n. side Napier Lake.	Lewis	TN	35.5342	-87.5152	35.5	-87.5
USF	1965-10-07	1965	Along road from Telico Plains to Copper Hill in Cherokee National Forest.	Monroe	TN	35.5058	-84.33	35.5	-84.3
EKY	1997-06-14	1997	Along Sunset Drive, NE part of Asheville.	Buncombe	NC	35.5953	-82.5315	35.6	-82.5
Field Museum	10/11/1956	1956		Rowan	NC	35.6173	-80.5155	35.6	-80.5
MO	1979-10-27	1979		Rhea	TN	35.5829	-84.94	35.6	-84.9
NCU Herb	2006-06-21	2006	road edge of Tennessee Avenue in Montreat	Buncombe	NC	35.5953	-82.5315	35.6	-82.5
NCU Herb	1975-10-01	1975	In upper clearing on the Randolph Shaft side of the Gold Hill mine area; site is west of 2352, 0.3 mi. north of its intersection with 1221	Rowan	NC	35.6173	-80.5155	35.6	-80.5
NCU Herb	1956-10-11	1956	roadside, sw. of US 601 bridge across the South Yadkin River	Rowan	NC	35.6173	-80.5155	35.6	-80.5
NCU Herb	2011-11-11	2011	Fountain, North Carolina; 0.1 mile down Allen-Gay Road in a lowland area off of the road.Latitude: 35d40'40.97" NorthLongitude: 77d37'07.22" WestElevation: 27 meters	Pitt	NC	35.5899	-77.3911	35.6	-77.4
Carnegie Museum of Natural History, Herbarium	1979-10-05	1979	Statesville, intersection of I-40 and NC 21	Iredell	NC	35.7422	-80.8703	35.7	-80.9
EKY	1978-10-30	1978	Near Philadelphia	Loudon	TN	35.7449	-84.2955	35.7	-84.3
ILLS	2007-10-17	2007	Great Smoky Mountains National Park. Predominately south-facing ridge above Fighting Creek and along Whistlepig Branch, west of the Sugarlands Visitor Center and north of the Little River Road. West and a little south of Fighting Creek Cemetery. Coordinate datum: WGS84/NAD83.	Sevier	TN	35.6799	-83.5578	35.7	-83.6
NCU Herb	1992-08-11	1992	Alluvial flat on west-side of the Linville River in southern third of Linville Gorge Wilderness.UTM Zone 17, N-3975277, E-418807Linville Gorge Wilderness Vegetation Study Plot 142	Burke	NC	35.7432	-81.636	35.7	-81.6
NCU Herb	2008-06-15	2008	Along portion of Table Rock Mountain Rd. (FR 99?) closed to vehicles; ca. 1.5 mi. SE of summit of Table Rock Mountain	Burke	NC	35.7432	-81.636	35.7	-81.6
NCU Herb	1958-10-24	1958	disturbed river bottom, Catawba River on U.S. 70-64	Iredell	NC	35.7422	-80.8703	35.7	-80.9
NCU Herb	1998-10-20	1998	prolific annual favoring moist, partially shaded sites. Collected along wa;lway adjacent to warthog exhibit and Africa exhibits tram road, NC Zoological Park, Asheboro, NC	Randolph	NC	35.7492	-79.8122	35.7	-79.8
NCU Herb	1956-10-28	1956	River bank, south side of the Haw River on N.C. 15 & 501 near Bynum	Chatham	NC	35.7023	-79.2829	35.7	-79.3
NCU Herb	2011-11-11	2011	Old 264 alternate off of Lamm Road; roughly 0.5 miles down Old 264 alternate in a ditch on the side of the road.Latitude: 35d47'15.79" NorthLongitude: 78d00'50.01" WestElevation: 53 meters	Wilson	NC	35.7169	-77.9286	35.7	-77.9
NYBG	1933-09-28	1933	Woodlands along Catawba River, Old Fort	McDowell	NC	35.6869	-82.0384	35.7	-82
NYBG	1933-09-28	1933	Woodlands along Catawba River, Old Fort	McDowell	NC	35.6869	-82.0384	35.7	-82
BEREA	2009-10-02	2009		Blount	TN	35.7543	-83.9692	35.8	-84
Carnegie Museum of Natural History, Herbarium	1973-10-05	1973	low roadside near Conoho Creek 4.5 mi NW of Williamston	Martin	NC	35.8383	-77.1238	35.8	-77.1
ILLS	2000-09-29	2000	Great Smoky Mountains National Park. Cosby Watershed. Hartford 7.5 minute quadrangle. Lower Mount Cammerer Trail beyond Toms Creek and on north side of Sutton Ridge. Elevation about 2560 feet. Northeast-facing slope.	Cocke	TN	35.7636	-83.1936	35.8	-83.2
KNK	1978-10-07	1978	Edge of campground, Cades Cove, Great Smoky Mountains National Park	Blount	TN	35.7543	-83.9692	35.8	-84
MO	1969-11-27	1969		Wake	NC	35.7833	-78.6333	35.8	-78.6
NCU Herb	1958-10-08	1958	road bank, 0.6 mile east of Tenn-NC. state line on US. 25-70 (west of Hot Springs)	Madison	NC	35.8463	-82.6718	35.8	-82.7
NCU Herb	1958-10-08	1958	sandy river bottom, Hot Springs along the French Broad River	Madison	NC	35.8463	-82.6718	35.8	-82.7
NCU Herb	1964-10-18	1964	powerline	Wake	NC	35.7965	-78.6658	35.8	-78.7
NCU Herb	1958-10-11	1958	Martin County Swamp forest, near Roanoke River, Hamilton	Martin	NC	35.8383	-77.1238	35.8	-77.1
Carnegie Museum of Natural History, Herbarium	1974-10-10	1974	Clinch River Breeder Reactor Site	Roane	TN	35.8798	-84.5267	35.9	-84.5
MO	1970-10-07	1970		Cumberland	TN	35.9462	-84.9982	35.9	-85
NCU Herb	1958-10-09	1958	Yancey County roadside, 2.8 miles west of Ramsayton	Yancey	NC	35.9115	-82.3008	35.9	-82.3
NCU Herb	1956-10-13	1956	Open stream bank, 1 mile north of Collettsville near Johns River	Caldwell	NC	35.9008	-81.5235	35.9	-81.5
NCU Herb	1956-10-14	1956	Davie-Yadkin Counties Meadow, Yadkin River 3 miles south of Fork	Davie	NC	35.9299	-80.5425	35.9	-80.5
NCU Herb	1958-10-17	1958	Fresh-water marsh, near US. 64 and Welch Creek, 3.2 miles sw. of Plymouth	Washington	NC	35.8553	-76.6163	35.9	-76.6
USF	1956-10-13	1956	1 mi. N of Collettsville, near Johns River. Open stream bank.	Caldwell	NC	35.9008	-81.5235	35.9	-81.5
WVU	1958	1958		Yancey	NC	35.9115	-82.3008	35.9	-82.3
BEREA	1986-07-17	1986		DeKalb	TN	35.9831	-85.8533	36	-85.9
BEREA	1997-10-08	1997		DeKalb	TN	35.9831	-85.8533	36	-85.9
EKY	1978-09-27	1978	Roaring Spring. Along Hill Rd. about 1 mi. ENE of Pleasant Gap.	Knox	TN	35.9731	-83.9559	36	-84
Miami University of Ohio	1957-10-19	1957	beneath bridge over Haw River on US 15-501 south of Chapel Hill	Orange	NC	36.0119	-79.097	36	-79.1
MO	1936-10-06	1936		Knox	TN	35.9731	-83.9559	36	-84
NCU Herb	1958-09-25	1958	NORTH CAROLINA Mitchelle County river bottom, 1.9 miles west of Red Hill on road to Tipton Hill	Mitchell	NC	35.9777	-82.1428	36	-82.1
NCU Herb	1985-10-17	1985	Lower Battle Park (Location #17), trail - grassy low area along Battle Creek	Orange	NC	36.0119	-79.097	36	-79.1
NCU Herb	2011-11-11	2011	Middlesex, North Carolina; Highway 231 North; Life Station #5; along the edges of a drainage ditch by the side of the road.Latitude: 35d47'46.64" NorthLongitude: 78d11'48.12" WestElevation: 66 meters	Nash	NC	35.9528	-77.9272	36	-77.9
WVU	1978	1978		Knox	TN	35.9731	-83.9559	36	-84
auburn	09/30/1966	1966	CLEARING IN SWAMP FOREST	BERTIE	NC	36.0996	-76.9876	36.1	-77
FSU	1934-09-30	1934	unknown	Anderson	TN	36.1185	-84.1987	36.1	-84.2
FSU	1934-09-30	1934	New Bridge	Anderson	TN	36.1185	-84.1987	36.1	-84.2
ILLS	1966-09-30	1966	Roanoke River, 3.7 miles north-northeast of Williamston.	Bertie	NC	36.0996	-76.9876	36.1	-77
Lynchburg College	1966-09-30	1966	Roanoke River	Bertie	NC	36.0996	-76.9876	36.1	-77
Missouri State	1966-09-30	1966	Clearing in a swamp forest, Roanoke River, 3.7 miles nne of Williamston	Bertie	NC	36.0996	-76.9876	36.1	-77
Murray State University- Herb	1966-09-30	1966		Bertie	NC	36.0996	-76.9876	36.1	-77
Murray State University- Herb	1966-09-30	1966		Bertie	NC	36.0996	-76.9876	36.1	-77
NCU Herb	1958-09-24	1958	roadside ditch, Wilson Creek, 3.4 miles east of Grandmother Gap on National Forest Road	Avery	NC	36.0941	-81.9234	36.1	-81.9
NCU Herb	1958-10-23	1958	base of wooded slope, Winston-Salem U.S. 421	Forsyth	NC	36.1142	-80.2446	36.1	-80.2
NCU Herb	1956-11-03	1956	Alamance Co. roadside, along the Haw River 10.5 mi. w. of Chapel Hill, 11 mi. e. of Snow Camp	Alamance	NC	36.076	-79.4139	36.1	-79.4
NCU Herb	1959-10-06	1959	Haw River, 11 mi. w of Chapel Hill	Alamance	NC	36.076	-79.4139	36.1	-79.4
NCU Herb	2011-11-11	2011	Highway 39 about 0.05 mile down Haywood Road; small ditch by a pond off of the roadway	Franklin	NC	36.0535	-78.3084	36.1	-78.3
NCU Herb	1966-09-30	1966	ROANOKE RIVER; CLEARING IN SWAMP FOREST; 3.7 MI NNE OF WILLIAMSTON	Berite	NC	36.0996	-76.9876	36.1	-77
NCU Herb	1955-10-21	1955	Opening in swamp forest on Roanoke River near US. 17	Bertie	NC	36.0996	-76.9876	36.1	-77
NCU Herb	1958-10-14	1958	swamp border, 4 miles north of Tyner	Chowan	NC	36.1073	-76.626	36.1	-76.6
Nieuwland Herb	1934-09-30	1934	muddy clay bank, near bridge	Anderson	TN	36.1079	-84.1875	36.1	-84.2
ole miss herb	1934-09-30	1934	muddy clay bank of creek	Anderson	TN	36.1079	-84.1875	36.1	-84.2
ole miss herb	1966-09-30	1966	Roanoke River, 3.7 mi NNE of Williamston	Bertie	NC	36.0996	-76.9876	36.1	-77
Penn State Univ	1966-09-30	1966	Clearing in swamp forest, Roanoke River, 3.7 miles nne. of Williamston.'	Bertie	NC	36.0996	-76.9876	36.1	-77
UGA Herb	1934-09-30	1934	growing on muddy clay bank of creek.	Anderson	TN	36.1079	-84.1875	36.1	-84.2
UNA	1966-09-30	1966	Roanoke River, 3.7 mi NNE of Williamston	Bertie	NC	36.0996	-76.9876	36.1	-77
USCH Herb	1966-09-30	1966		Bertie	NC	36.0996	-76.9876	36.1	-77
WCUH	1966-09-30	1966	Clearing in swamp forest, Roanoke River, 3.7 miles nne. of Williamston.'	Bertie	NC	36.0996	-76.9876	36.1	-77
MO	1970-09-28	1970		Davidson	TN	36.1566	-86.7658	36.2	-86.8
FLAS	1968-10-16	1968	on gravel bar forming large mats. Sycamore Creek and 41A	Cheatam	TN	36.2668	-87.0798	36.3	-87.1
FSU	1968-10-16	1968	On gravel bar Sycamore Creek and 41A.	Cheatham	TN	36.2618	-87.0878	36.3	-87.1
NCU Herb	1956-10-06	1956	swamp along the Toanoke River just north of Roanoke Rapids on NC. Rt. 48	Halifax	NC	36.3294	-77.6584	36.3	-77.7
NCU Herb	1958-10-15	1958	Pasquotank County swamp, Knobbs Creek on U. S. 17-158 (north of Elizabeth City)	Pasquotank	NC	36.2946	-76.2457	36.3	-76.2
UGA Herb	1967-09-28	1967	Banks of Marrowbone Creek at jct. Tenn. 12 and Marrowbone Creek Road	Cheatham	TN	36.2668	-87.0798	36.3	-87.1
UGA Herb	1956-10-06	1956	swamp along the Toanoke River just north of Roanoke Rapids on NC. Rt. 48.	Halifax	NC	36.3294	-77.6584	36.3	-77.7
BEREA	1982-09-21	1982		Campbell	TN	36.3972	-84.1395	36.4	-84.1
NCU Herb	1958-10-02	1958	Fresh-water marsh, 0.6 mile ne. of Walnut Cove	Stokes	NC	36.3719	-80.2669	36.4	-80.3
NCU Herb	1957-09-27	1957	Sunny Dan R. Alluvium, Milton	Caswell	NC	36.4064	-79.32	36.4	-79.3
NCU Herb	2010-05-27	2010	Adjacent to Carolina Vegetation Survey Plots in Caswell Game Land on Mary Jane Bigelow Road, east of Burton Chapel Road and west of NC 86.	Caswell	NC	36.4064	-79.32	36.4	-79.3
NCU Herb	1958-10-30	1958	river bottom, Roanoke River on U. S. 158-301 (southwest of Garysburg)	Northampton	NC	36.4413	-77.4697	36.4	-77.5
NCU Herb	1958-10-16	1958	swamp border, 0.2 mile north of Mintonsville on N.C. 32	Gates	NC	36.4499	-76.743	36.4	-76.7
UK	1986-10-08	1986	near town of Hickman, wooded bottom	Fulton	KY	36.5399	-89.0646	36.5	-89.1
BEREA	2001-10-18	2001		Calloway	KY	36.6169	-88.2697	36.6	-88.3
EKY	2001-06-20	2001	Hancock Biology Station, Murray State University, located 1.5 mi. NE on Lancaster Rd. from Jct. Of KY 94, and 0.8 mi. E from Jct. Of Lancaster Rd. at 561 Emma Dr.	Calloway	KY	36.6169	-88.2697	36.6	-88.3
MO	2003-10-22	2003		McDonald	MO	36.6117	-94.0761	36.6	-94.1
MO	2004-10-22	2004		McDonald	MO	36.6111	-94.0731	36.6	-94.1
MO	2004-10-22	2004		McDonald	MO	36.6111	-94.0731	36.6	-94.1
MO	2003-10-22	2003		Barry	MO	36.6047	-94.0689	36.6	-94.1
Murray State University- Herb	1981-09-17	1981		Calloway	KY	36.6169	-88.2697	36.6	-88.3
Murray State University- Herb	1986-10-14	1986		Calloway	KY	36.6169	-88.2697	36.6	-88.3
Murray State University- Herb	1972-10-09	1972		Calloway	KY	36.6169	-88.2697	36.6	-88.3
BEREA	2011-11-07	2011		Hickman	KY	36.67	-88.9531	36.7	-89
BEREA	2008-09-27	2008		Monroe	KY	36.7144	-85.7126	36.7	-85.7
BEREA	1985-08-28	1985		Bell	KY	36.6914	-83.7022	36.7	-83.7
BEREA	1988-10-10	1988		Bell	KY	36.6914	-83.7022	36.7	-83.7
BEREA	1989-10-07	1989		Bell	KY	36.6914	-83.7022	36.7	-83.7
EKY	1978-09-24	1978	Edge of Bridgefork Pond by spillway. 0.5 mi. S of Whitley City.	McCreary	KY	36.7349	-84.473	36.7	-84.5
EKY	1982-09-22	1982	N of St. Rt. 987, about 1 mi. W of the Bell/Harlan Co. line and 5.6 mi. E of the intersection of St. Rts. 217 and 987	Bell	KY	36.6914	-83.7022	36.7	-83.7
EKY	1983-09-06	1983	N off St. Rt. 987, about 1 mi. W of the Bell/Harlan Co line and 5.6 mi. E of the intersection of St. Rts. 217 and 987	Bell	KY	36.6914	-83.7022	36.7	-83.7
EKY	1988-10-10	1988	Henderson Fork Rd. Surface-Mined Area, a 2.0 ha site contour-mined in 1963, 1.4 mi. N of Jct. KY 74 on Henderson Fork Rd.	Bell	KY	36.6914	-83.7022	36.7	-83.7
MO	1990-11-03	1990		Oregon	MO	36.6814	-91.4106	36.7	-91.4
MO	1991-10-03	1991		Butler	MO	36.7133	-90.4114	36.7	-90.4
MO	1983-07-13	1983		Monroe	KY	36.7144	-85.7126	36.7	-85.7
MO	1969-06-20	1969		Monroe	KY	36.7144	-85.7126	36.7	-85.7
MO	1969-06-20	1969		Clinton	KY	36.7189	-85.1346	36.7	-85.1
MO	1949-08-09	1949		McCreary	KY	36.7349	-84.473	36.7	-84.5
MO	1949-10-23	1949		McCreary	KY	36.7349	-84.473	36.7	-84.5
MO	1949-10-23	1949		McCreary	KY	36.7349	-84.473	36.7	-84.5
MO	1975-07-17	1975		Lee	VA	36.7375	-83.0977	36.7	-83.1
MO	1979-10-28	1979		Lee	VA	36.7375	-83.0977	36.7	-83.1
MO	1969-11-29	1969		Lee	VA	36.7375	-83.0977	36.7	-83.1
MO	1969-06-21	1969		Scott	VA	36.6987	-82.5942	36.7	-82.6
MO	1979-10-28	1979		Scott	VA	36.6987	-82.5942	36.7	-82.6
MO	1969-11-30	1969		Scott	VA	36.6987	-82.5942	36.7	-82.6
MO	1969-06-22	1969		Washington	VA	36.7128	-81.9587	36.7	-82
MO	1975-07-14	1975		Patrick	VA	36.6661	-80.2859	36.7	-80.3
MO	1971-10-09	1971		Halifax	VA	36.7308	-78.9258	36.7	-78.9
MO	1971-10-09	1971		Halifax	VA	36.7308	-78.9258	36.7	-78.9
MO	1941-10-13	1941		Greensville	VA	36.6833	-77.5667	36.7	-77.6
MO	1979-07-29	1979		Nansemond	VA	36.7333	-76.725	36.7	-76.7
MO, UMO	2000-04-25	2000		Barry	MO	36.705	-93.8369	36.7	-93.8
Murray State University- Herb	1988-09-28	1988		Hickman	KY	36.67	-88.9531	36.7	-89
Murray State University- Herb	1982-09-28	1982		Graves	KY	36.7317	-88.6466	36.7	-88.6
NYBG	1941-10-13	1941	Just above the "fall-line" by Three Creek, northwest of Emporia	Greensville	VA	36.6862	-77.5656	36.7	-77.6
ODU	1973-09-03	1973	Great Dismal Swamp National Wildlife Refuge	Suffolk (city)	VA	36.7413	-76.6099	36.7	-76.6
Penn State Univ	1941-10-13	1941	rich wooded slope just above the "fall-line" by Three Creek, nw of Emporia	Greensville	VA	36.6862	-77.5656	36.7	-77.6
UGA Herb	1988-09-28	1988	Howell Rd	Hickman	KY	36.67	-88.9531	36.7	-89
UGA Herb	1941-10-13	1941	Three Creek, NW of Emporia	Greensville	VA	36.6862	-77.5656	36.7	-77.6
BEREA	2003-10-13	2003		Trigg	KY	36.8465	-87.8641	36.8	-87.9
BEREA	2011-09-24	2011		Whitley	KY	36.7911	-84.1272	36.8	-84.1
FSU	1977-10-10	1977	Land Between the Lakes, bordering Hematite Lake.	Trigg	KY	36.8066	-87.8738	36.8	-87.9
MO	2009-08-03	2009		Douglas	MO	36.8467	-92.1933	36.8	-92.2
MO	2008-08-06	2008		Stoddard	MO	36.8433	-89.9067	36.8	-89.9
MO	2009-10-01	2009		Stoddard	MO	36.8386	-89.905	36.8	-89.9
MO	1941-10-11	1941		Whitley	KY	36.7911	-84.1272	36.8	-84.1
MO	1975-09-15	1975		Smyth	VA	36.8313	-81.5543	36.8	-81.6
MO	1975-09-15	1975		Smyth	VA	36.8313	-81.5543	36.8	-81.6
MO, UMO	2001-09-30	2001		Howell	MO	36.7706	-91.8939	36.8	-91.9
Murray State University- Herb	1977-10-10	1977		Trigg	KY	36.8465	-87.8641	36.8	-87.9
New York State Museum	1945-10-11	1945	Cumberland Falls	WHITLEY	KY	36.7911	-84.1272	36.8	-84.1
Nieuwland Herb	1941-10-11	1941	Cumberland Falls, growing along riverbanks	Whitely	KY	36.7911	-84.1272	36.8	-84.1
NYBG	1941-10-11	1941	Cumberland Falls	Whitley	KY	36.7911	-84.1272	36.8	-84.1
NYBG	1941-10-11	1941	Cumberland Falls	Whitley	KY	36.7911	-84.1272	36.8	-84.1
UGA Herb	1941-10-11	1941	Cumberland Falls	Whitley	KY	36.7911	-84.1272	36.8	-84.1
WVU	1941	1941		Whitley	KY	36.7911	-84.1272	36.8	-84.1
BEREA	1998-09-19	1998		Harlan	KY	36.8654	-83.2003	36.9	-83.2
BEREA	1987-09-16	1987		Harlan	KY	36.8654	-83.2003	36.9	-83.2
EKY	1993-06-19	1993	Artemus Nationa Guard Training Site (ARNG), Sector 1	Knox	KY	36.8946	-83.9065	36.9	-83.9
EKY	1993-06-19	1993	Sector 1.	Knox	KY	36.8946	-83.9065	36.9	-83.9
EKY	1980-09-13	1980	Approx. half way down Black Mtn	Harlan	KY	36.8654	-83.2003	36.9	-83.2
EKY	1998-09-27	1998	Black Mountain, Clover Fork area. Near the VA border (Wise County), in areas targeted for strip mining.	Harlan	KY	36.8654	-83.2003	36.9	-83.2
MO	1981-06-05	1981		Knox	KY	36.8946	-83.9065	36.9	-83.9
MO	1931-08-28	1931		Harlan	KY	36.8654	-83.2003	36.9	-83.2
MO	1970-06-28	1970		Norfolk	VA	36.8857	-76.2599	36.9	-76.3
Murray State University- Herb	1972-10-08	1972		Marshall	KY	36.9016	-88.3221	36.9	-88.3
EKY	1995-06-21	1995	Lohden Rd. 0.3 mi. from Rt. 31E.	Barren	KY	36.9845	-85.9335	37	-85.9
MO	2010-10-08	2010		Howell	MO	37.0128	-92.0639	37	-92.1
MO	2007-06-02	2007		Stoddard	MO	36.9836	-90.1325	37	-90.1
MO	2009-09-28	2009		Lyon	KY	37.0486	-88.0752	37	-88.1
MO	1974-06-28	1974		Metcalfe	KY	36.9827	-85.6331	37	-85.6
MO	1969-11-29	1969		Wise	VA	36.9532	-82.624	37	-82.6
BEREA	2010-10-02	2010		Ballard	KY	37.0532	-88.9862	37.1	-89
BEREA	1991-09-21	1991		Pulaski	KY	37.0945	-84.6003	37.1	-84.6
BEREA	1985-09-10	1985		Laurel	KY	37.1067	-84.0835	37.1	-84.1
BEREA	1999-10-02	1999		Laurel	KY	37.1067	-84.0835	37.1	-84.1
EKY	1970-10-09	1970	Paducah, KY, near mouth of the Tennessee River on the Banks of James Ashcraft property.	McCracken	KY	37.0597	-88.6511	37.1	-88.7
EKY	1980-10-11	1980	Near Camp Booth, General Burnside State Park, Burnside.	Pulaski	KY	37.0945	-84.6003	37.1	-84.6
EKY	1991-09-21	1991	Near Woodstock, 2.4 km E on Ocala Rd. from Jct. with KY 39, N of Hazeldell Church of Christ.	Pulaski	KY	37.0945	-84.6003	37.1	-84.6
EKY	1985-10-09	1985	Rock Creek Gorge (RNA) and Uplands, F.S. 131, 3.0 mi. SW of Jct. KY 1193 and KY 192 off KY 3497, 18 mi. SW of London; 0.3 mi. to USFS boundary line on F.S. 191	Laurel	KY	37.1067	-84.0835	37.1	-84.1
EKY	1978-09-11	1978	Approx. 9.3 mi. E of London and about 0.3 mi. W of Lida	Laurel	KY	37.1067	-84.0835	37.1	-84.1
EKY	1979-09-04	1979	Lilley Cornett Woods Appalachian Ecological Research Station, SW of Whitesburg near Skyline, about 8 mi. SE of KY 7 on Rt. 1103	Letcher	KY	37.1379	-82.8149	37.1	-82.8
EKY	1979-10-13	1979	Lilley Cornett Woods Appalachian Ecological Research Station, SW of Whitesburg near Skyline, about 8 mi. SE of KY 7 on Rt. 1103	Letcher	KY	37.1379	-82.8149	37.1	-82.8
EKY	1978-09-29	1978	Lilley Cornett Woods Appalachian Ecological Research Station, SW of Whitesburg near Skyline, about 8 mi. SE of KY 7 on Rt. 1103.	Letcher	KY	37.1379	-82.8149	37.1	-82.8
MO	2007-10-01	2007		Bollinger	MO	37.0606	-90.1108	37.1	-90.1
MO	1973-07-19	1973		Adair	KY	37.1026	-85.2811	37.1	-85.3
MO	1949-11-22	1949		Pulaski	KY	37.0945	-84.6003	37.1	-84.6
MO	1949-11-22	1949		Pulaski	KY	37.0945	-84.6003	37.1	-84.6
MO	1973-07-19	1973		Pulaski	KY	37.0945	-84.6003	37.1	-84.6
MO	1974-10-25	1974		Leslie	KY	37.1101	-83.3698	37.1	-83.4
MO	1979-10-17	1979		Dinwiddie	VA	37.0977	-77.6127	37.1	-77.6
Murray State University- Herb	1970-10-09	1970		McCracken	KY	37.0597	-88.6511	37.1	-88.7
ODU	1974-10-27	1974	locally abundant on west side of rt 650 at north end of guardrail located about 0.4 mi south of outflow canal	Surry	VA	37.1117	-76.8936	37.1	-76.9
UCONN	2010-08-11	2010	Fort Massac State Park.	Massac	IL	37.1419	-88.6745	37.1	-88.7
UK	2004-07-16	2004	Bald Rock Daniel Boone NF	Laurel	KY	37.1067	-84.0835	37.1	-84.1
Eric Ulaszek, Horticulturist, USDA Forest Service	1992-07-01	1992	Chestnut Hills Nature Preserve, along the Ohio River	Pulaski	IL	37.1972	-89.1326	37.2	-89.1
Eric Ulaszek, Horticulturist, USDA Forest Service	1992-06-30	1992	Fort Massac State Park, near Metropolis	Massac	IL	37.203	-88.7427	37.2	-88.7
Eric Ulaszek, Horticulturist, USDA Forest Service	1992-07-14	1992	National Forest Land, SE4 of Section 26, along the trail to Hohman Lake	Massac	IL	37.203	-88.7427	37.2	-88.7
FLAS	1975-10-28	1975	Abundant in roadside ditch off Parol Road 8, through rich deciduous woods. Cheatham Annex Naval Supply Center. P.O. Williamsburk	York	VA	37.1937	-76.504	37.2	-76.5
FSU	1931-10-20	1931	(New to U.S.) Beach of James River, Hopewell (City Point), Prince George Co.	Prince George	VA	37.1815	-77.2292	37.2	-77.2
ILLS	2001-10-16	2001	Directly west of Shiloh Cemetery on Shiloh Road two miles east of Villa Ridge, IL.	Pulaski	IL	37.1593	-89.2179	37.2	-89.2
Lynchburg College	1975-10-28	1975	Cheatham Annex Naval Supply Center	York	VA	37.1937	-76.504	37.2	-76.5
MO	2004-10-23	2004		Bollinger	MO	37.2167	-90.1833	37.2	-90.2
MO	1971-06-25	1971		Butler	KY	37.2034	-86.6993	37.2	-86.7
MO	1974-10-25	1974		Perry	KY	37.2475	-83.2047	37.2	-83.2
MO	1968-11-10	1968		Perry	KY	37.2475	-83.2047	37.2	-83.2
MO	1973-08-16	1973		Campbell	VA	37.2226	-79.138	37.2	-79.1
Mohlenbrocks' Illustrated Flora	1967	1967	Fort Massac State Park.	Massac	IL	37.203	-88.7427	37.2	-88.7
MO	2004-09-24	2004		Shannon	MO	37.3122	-91.5475	37.3	-91.5
MO	2005-06-14	2005		Bollinger	MO	37.3269	-90.03	37.3	-90
MO	1974-10-05	1974		Knott	KY	37.3476	-82.9568	37.3	-83
MO	1974-10-25	1974		Knott	KY	37.3476	-82.9568	37.3	-83
MO	1968-11-09	1968		Buchanan	VA	37.2561	-82.0279	37.3	-82
NCU Herb	1989-10-06	1989	Sunny, grassy roadside beside mixed deciduous woods where CCC trail meets Compton Drive NW of Lake Matoaka	James City	VA	37.296	-76.7522	37.3	-76.8
SWSL	1987-10-01	1987		Giles	VA	37.3241	-80.7226	37.3	-80.7
UGA Herb	1983-10-06	1983	roadside bank on rt 631, .6 mi SE of intersection w/ rt 659, 1.3 mi from Dahlgren's corner	Wlliamsburg (city)	VA	37.2749	-76.7083	37.3	-76.7
WVU	1983-09-18	1983	Glen Lyn, New River below	Mercer	WV	37.3474	-81.1552	37.3	-81.2
BEREA	1986-10-15	1986		Rockcastle	KY	37.3739	-84.3306	37.4	-84.3
BEREA	1989-09-10	1989		Rockcastle	KY	37.3739	-84.3306	37.4	-84.3
BEREA	1997-09-13	1997		Rockcastle	KY	37.3739	-84.3306	37.4	-84.3
BEREA	1988-09-30	1988		Jackson	KY	37.4135	-83.9915	37.4	-84
BEREA	1995-09-26	1995		Jackson	KY	37.4135	-83.9915	37.4	-84
EKY	1979-09-21	1979	7.5 mi. S of Berea on US 25, at Jct. with Rt. 1505; low lying areas both E and W of 25.	Rockcastle	KY	37.3739	-84.3306	37.4	-84.3
EKY	1999-10-06	1999	Approx. 2 mi. NE of Brodhead. 0.5 mi. N of Hwy. 1505 at the Union Chapel.	Rockcastle	KY	37.3739	-84.3306	37.4	-84.3
EKY	1977-10-07	1977	0.5 mi. NW off county route 1505 at Union Chapel, about 2.5 air mi. NE of Brodhead.	Rockcastle	KY	37.3739	-84.3306	37.4	-84.3
EKY	1985-09-27	1985	Berea College Forest, ca. 9.0 mi. E of Berea.	Jackson	KY	37.4135	-83.9915	37.4	-84
EKY	1985-09-13	1985	Berea College Forest, ca. 3.0 mi. E of Big Hill, E of Berea.	Jackson	KY	37.4135	-83.9915	37.4	-84
ILLS	1987-11-04	1987	North side of Lusk Creek and east side of Rou;te 146.	Pope	IL	37.4114	-88.5733	37.4	-88.6
ILLS	1967-09-20	1967	South of Bay City.	Pope	IL	37.4114	-88.5733	37.4	-88.6
Lynchburg College	1979-10-14	1979		Lynchburg (city)	VA	37.4037	-79.1702	37.4	-79.2
Miami University of Ohio	1985-09-13	1985	Berea College Forest; along shore of Owsley Fork Reservoir in thickets	Jackson	KY	37.4135	-83.9915	37.4	-84
Miami University of Ohio	1985-09-27	1985	Berea College Forest; along west shore of Radford Hollow extension of Owsley Fork Reservoir in weedy field	Jackson	KY	37.4135	-83.9915	37.4	-84
MO	2009-08-29	2009		Cape Girardeau	MO	37.4475	-89.45	37.4	-89.5
MO	1974-10-26	1974		Rockcastle	KY	37.3739	-84.3306	37.4	-84.3
Mohlenbrocks' Illustrated Flora	1967	1967	two miles south of bay city	Pope	IL	37.4114	-88.5733	37.4	-88.6
NCU Herb	1982-08-24	1982	bank of Russell Fk., 1/4 mile downriver from mouth of Grassy Creek	Pike	KY	37.4478	-82.4111	37.4	-82.4
VSC	2004-10-13	2004	S of Beach Road, 3.7 mi W of its intersection with Hwy. 10, across from Pocahontas State Park	Chesterfield	VA	37.4199	-77.5459	37.4	-77.5
WVU	2001-10-13	2001	Berwind Lake	McDowell	WV	37.3814	-81.6122	37.4	-81.6
Dawes Arboretum	1984-08-12	1984	clearing, Bear Creek Lake State Park	Cumberland	VA	37.504	-78.2684	37.5	-78.3
EKY	1993-10-08	1993		Larue	KY	37.5283	-85.6942	37.5	-85.7
EKY	1988-09-10	1988	Along South Fork Lake Rd. approx. 0.75 mi. from 501.	Lincoln	KY	37.4606	-84.6784	37.5	-84.7
EKY	2003-09-30	2003	Old Ottenheim Rd. (aka Cedar Cr. Rd.); ca. 0.7 mi. SW Jct. Pine Grove Rd./ Old Ottenheim Rd.; SW of Crab Orchard.	Lincoln	KY	37.4606	-84.6784	37.5	-84.7
ILLS	1991-09-11	1991	Atwood Ridge Research Natural Area.	Union	IL	37.4617	-89.2481	37.5	-89.2
ILLS	1991-10-09	1991	Atwood Ridge Research Natural Area.	Union	IL	37.4617	-89.2481	37.5	-89.2
ILLS	1995-10-11	1995	Vienna Ranger District, Compartment 88. Vienna quadrangle 7.a5 minute series. Odum Tract Ecological Area.	Johnson	IL	37.466	-88.8946	37.5	-88.9
KNK	1994-10-07	1994	Plant Materials Center, USDA	Breathitt	KY	37.5254	-83.3458	37.5	-83.3
MO	1970-06-30	1970		Cumberland	VA	37.5028	-78.2528	37.5	-78.3
UK	2000-08-14	2000	Robinson Forest- Mulberry Flat	Breathitt	KY	37.5254	-83.3458	37.5	-83.3
BEREA	2000-09-23	2000		Garrard	KY	37.6442	-84.5504	37.6	-84.6
FLAS	1976-10-10	1976	Growing on the wet edge of the southern end of Woodbury Pond, 1/4 mi west of Rt 614	Powhatan	VA	37.553	-77.8821	37.6	-77.9
MO	1964-10-10	1964		Amherst	VA	37.5893	-79.1427	37.6	-79.1
WVU	1995-10-25	1995	Twin Falls State Park	Wyoming	WV	37.6168	-81.5398	37.6	-81.5
WVU	1995-10-24	1995	Pinnacle Creek Rd.	Wyoming	WV	37.6168	-81.5398	37.6	-81.5
WVU	2005-08-03	2005	Jefferson National Forest; CR 20, ca. 1 mi. N of Laurel Branch	Monroe	WV	37.5649	-80.5735	37.6	-80.6
BEREA	1992-09-20	1992		Madison	KY	37.6997	-84.2722	37.7	-84.3
BEREA	1993-09-01	1993		Madison	KY	37.6997	-84.2722	37.7	-84.3
BEREA	1960-10-20	1960		Madison	KY	37.6997	-84.2722	37.7	-84.3
BEREA	1960-10-16	1960		Madison	KY	37.6997	-84.2722	37.7	-84.3
BEREA	1981-09-19	1981		Madison	KY	37.6997	-84.2722	37.7	-84.3
BEREA	1995-09-23	1995		Madison	KY	37.6997	-84.2722	37.7	-84.3
BEREA	2010-09-05	2010		Madison	KY	37.6997	-84.2722	37.7	-84.3
BEREA	2011-10-16	2011		Madison	KY	37.6997	-84.2722	37.7	-84.3
BEREA	2011-09-17	2011		Madison	KY	37.6997	-84.2722	37.7	-84.3
Carnegie Museum of Natural History, Herbarium	1993-10-05	1993	Greenbrier River, St. Rt. 3, 0.25 mi N, junction of St. Rt. 12, NW of Hilldale	Summers	WV	37.6813	-80.846	37.7	-80.8
EKY	2003-08-28	2003	Beech Fork; SW terminus of Little Davis Rd., ca. 1.25 air miles SE of Thompsonville	Washington	KY	37.732	-85.1903	37.7	-85.2
EKY	1978-09-27	1978	SW 0.5 mi. from main entrance of Central KY Wildlife Mgt. Area.	Madison	KY	37.6997	-84.2722	37.7	-84.3
EKY	1983-10-01	1983	Valley View Rd. Jct. KY River.	Madison	KY	37.6997	-84.2722	37.7	-84.3
EKY	1985-09-14	1985	Berea College Forest along West Pinnacle and Indian Fort Mountain, ca. 3.0 mi. E of Berea.	Madison	KY	37.6997	-84.2722	37.7	-84.3
EKY	1993-09-01	1993	S of Section B, between Rt. 10 and railroad tracks, bottomland transect #2 nearby.	Madison	KY	37.6997	-84.2722	37.7	-84.3
EKY	1987-10-09	1987	KY 1209 3.2 mi. SE of Jct. KY 89	Estill	KY	37.6939	-83.9705	37.7	-84
EKY	1997-09-21	1997	S of Salyersville on Rt. 7 ca. 10 mi. to Big Half Mountain Rd. (1471). Ca. 5 mi. on 1471 to pond.	Magoffin	KY	37.7145	-83.0614	37.7	-83.1
FLAS	1992-09-05	1992	Fort Boonesborough State Park, southwest of junction of KY 627, and the Kentucky River	Madison	KY	37.6997	-84.2722	37.7	-84.3
FLAS	1992-09-20	1992	Fort Boonesborough State Park, southwest of junction of KY 627, and the Kentucky River	Madison	KY	37.6997	-84.2722	37.7	-84.3
FLAS	1992-10-03	1992	Fort Boonesborough State Park, southwest of junction of KY 627, and the Kentucky River	Madison	KY	37.6997	-84.2722	37.7	-84.3
IBE	1992-10-03	1992		Madison	KY	37.6997	-84.2722	37.7	-84.3
KNK	1978-11-01	1978	Edge of quarry near ft. Boonesborough State parl	Madison	KY	37.6997	-84.2722	37.7	-84.3
Miami University of Ohio	1985-10-14	1985	Berea College Forest; Rocky trails along West Pinnacle and Indian Fort Mountain	Madison	KY	37.6997	-84.2722	37.7	-84.3
MO	1974-10-31	1974		Estill	KY	37.6939	-83.9705	37.7	-84
MO	1970-06-30	1970		Goochland	VA	37.7007	-77.8682	37.7	-77.9
ole miss herb	1959-10-20	1959	Grant House, Berea college Forest	Madison	KY	37.6997	-84.2722	37.7	-84.3
UGA Herb	1996-09-24	1996	Indian Creek	Summers	WV	37.6813	-80.846	37.7	-80.8
UK	1959-10-20	1959	Grant House Hollow	Madison	KY	37.6997	-84.2722	37.7	-84.3
UK	2000-07-27	2000	Koomer Ridge Daniel Boone NF	Wolfe	KY	37.743	-83.5049	37.7	-83.5
Univ. of Florida	1992-09-20	1992	from riparian woods to upland woods and disturbed areas	Madison	KY	37.6997	-84.2722	37.7	-84.3
USF	1981-09-19	1981	Along East Fork Silver Creek, just W of Silver Creek Baptist Church, ca. 2.0 mi. E of Berea on KY 21 at its intersection with C-1617	Madison	KY	37.6997	-84.2722	37.7	-84.3
WVU	1997-10-11	1997	Kermit, from; Naugatuck, to	Mingo	WV	37.7049	-82.1702	37.7	-82.2
WVU	1997-10-06	1997	New River; Sandstone Falls, at	Summers	WV	37.6813	-80.846	37.7	-80.8
WVU	1996-09-24	1996	Indian Mills, below; Indian Creek	Summers	WV	37.6813	-80.846	37.7	-80.8
BEREA	2011-09-24	2011		Powell	KY	37.8414	-83.8536	37.8	-83.9
EKY	2003-10-20	2003	Yellowbank W.M.A. Flood Tract addition.	Breckinridge	KY	37.7834	-86.4522	37.8	-86.5
EKY	2004-09-22	2004	74 ac addition to Natural Bridge State Resort Park along Red River and Hwy. 11; (Bryant-Henson tract) above Red River Inn; ca. 1.0 mi. SE of Slade exit, Mountain Parkway.	Powell	KY	37.8414	-83.8536	37.8	-83.9
Lynchburg College	1999-09-22	1999	Yankee Horse Ridge parking area, Blue Ridge Parkway	Rockbridge	VA	37.8044	-79.4377	37.8	-79.4
MO	1965-08-11	1965		Martin	KY	37.8359	-82.5158	37.8	-82.5
New York State Museum	1995-07-15	1995	Neibert.	LOGAN	WV	37.8398	-81.9516	37.8	-82
UK	1986-10-14	1986	Clay City Bottoms	Powell	KY	37.8414	-83.8536	37.8	-83.9
WVU	1976-10-13	1976	Chief Logan State Park; locomotive, near	Logan	WV	37.8398	-81.9516	37.8	-82
WVU	1976-10-13	1976	Chief Logan State Park; locomotive and restaurant, near	Logan	WV	37.8398	-81.9516	37.8	-82
WVU	1997-10-12	1997	WV Rt. 10 & US Rt. 119	Logan	WV	37.8398	-81.9516	37.8	-82
WVU	1995-07-15	1995	Neibert	Logan	WV	37.8398	-81.9516	37.8	-82
WVU	2006-08-09	2006	Brooklin, at; Madams Creek, at mouth of; New River	Raleigh	WV	37.7713	-81.2283	37.8	-81.2
KNK	1997-09-19	1997	Bethany Church off highway 460. ca. 4 mi SE of West Liberty	Morgan	KY	37.9148	-83.261	37.9	-83.3
Miami University of Ohio	1999-10-24	1999	Along Rt 605	Northumberland	VA	37.8674	-76.3721	37.9	-76.4
MO	1964-10-10	1964		Fluvanna	VA	37.8639	-78.2952	37.9	-78.3
WVU	2000-09-08	2000	Anthony; Greenbrier Youth Camp, at; Greenbrier River	Greenbrier	WV	37.9009	-80.508	37.9	-80.5
BEREA	2010-10-10	2010		Fayette	KY	38.0296	-84.4946	38	-84.5
BEREA	1993-09-28	1993		Clark	KY	37.979	-84.169	38	-84.2
Carnegie Museum of Natural History, Herbarium	1975-10-25	1975	along the Rappahannock River between Moss Neck and Skinkers Neck and 1.1 mi E of Garretts Store	Caroline	VA	38.0327	-77.3825	38	-77.4
Missouri Botanical Garden	2007	2007		Posey	IN	38.0259	-87.8488	38	-87.8
Missouri Botanical Garden	2007	2007		Spencer	IN	38.0244	-87.0132	38	-87
Missouri Botanical Garden	2007	2007		Perry	IN	38.0123	-86.6959	38	-86.7
MO	1971-06-28	1971		Fayette	WV	38.0311	-81.1196	38	-81.1
MO	1974-11-01	1974		Fayette	WV	38.0311	-81.1196	38	-81.1
UK	2005-09-19	2005	Floracliff Preserve KY R floodplain trail	Fayette	KY	38.0296	-84.4946	38	-84.5
UK	1986-11-04	1986	Hickman Creel, Greentree Rd	Fayette	KY	38.0296	-84.4946	38	-84.5
UK	2000-09-01	2000	Raven Run Sanctuary- NE of power line new section	Fayette	KY	38.0296	-84.4946	38	-84.5
UK	1955-10-09	1955		Clark	KY	37.979	-84.169	38	-84.2
WVU	1956-11-27	1956	New River Gorge; Cotton Hill, at	Fayette	WV	38.0311	-81.1196	38	-81.1
WVU	1977-10-05	1977	New River; Cotton Hill, at	Fayette	WV	38.0311	-81.1196	38	-81.1
WVU	1997-10-27	1997	Fayette Station, above; New River, north side of	Fayette	WV	38.0311	-81.1196	38	-81.1
WVU	1997-09-09	1997	New River; Cotton Hill, from; Hawks Nest Dam, to	Fayette	WV	38.0311	-81.1196	38	-81.1
WVU	1992-10-11	1992	McKendree; McKendree Hospital site, surrounding the old; WV Rt. 41, 3.5 miles north of; Prince Bridge, and the; Fayette County 25	Fayette	WV	38.0311	-81.1196	38	-81.1
WVU	1977-08-16	1977	Cane Branch Road	Fayette	WV	38.0311	-81.1196	38	-81.1
WVU	1977-08-16	1977	Cane Branch Road	Fayette	WV	38.0311	-81.1196	38	-81.1
EKY	1978-09-30	1978	Kirwin gift property to Nature Conservancy, just W of and adjacent to water pumping plant, about 6 mi. SW of Versailles off US 62 via Shyrock Ferry Rd.	Woodford	KY	38.071	-84.7312	38.1	-84.7
EKY	1984-09-14	1984	Site 27 extended. Across Mill Creek Valley, at bridge across creek, about 3 mi. NE of Hope.	Bath	KY	38.1474	-83.7581	38.1	-83.8
KNK	1999-10-16	1999	Cave run Lake. Mudflat at mouth of Caney Creek	Bath	KY	38.1474	-83.7581	38.1	-83.8
Miami University of Ohio	1999-10-16	1999	mudflat flora of Cave Run Lake, mudflat at mouth of Caney Creek	Bath	KY	38.1474	-83.7581	38.1	-83.8
NCU Herb	1990-09-24	1990	Mt. Olive Church at deadend of St. Rt. 1760, S. of Patrick	Lawrence	KY	38.0757	-82.7053	38.1	-82.7
WVU	1978-10-02	1978		Boone	WV	38.0633	-81.7336	38.1	-81.7
WVU	1987-10-05	1987	Guyandotte; Ohio River, along; St. Rt. 2, north of; floodwall, east of	Boone	WV	38.0633	-81.7336	38.1	-81.7
WVU	1997-09-09	1997	Turtle Creek; US Rt. 19 & WV Rt. 3; Danville, from; Racine, to	Boone	WV	38.0633	-81.7336	38.1	-81.7
Carnegie Museum of Natural History, Herbarium	1994-10-12	1994	Guyandotte River at St. Rt. 10 bridge in West Hamlin	Lincoln	WV	38.1981	-82.0589	38.2	-82.1
Indiana University Southeast	2003-10-11	2003		Harrison	IN	38.2138	-86.1076	38.2	-86.1
Lynchburg College	1995-10-17	1995	Trimmers Crossing	Orange	VA	38.242	-78.0528	38.2	-78.1
Missouri Botanical Garden	2007	2007		Harrison	IN	38.2138	-86.1076	38.2	-86.1
Missouri Botanical Garden	2003-10-11	2003		Harrison	IN	38.2138	-86.1076	38.2	-86.1
NCU Herb	1987-09-16	1987	Forest Rd. 16, 1/4 mi. WSW., Forest Rd. 100, Cave Run Lake Recreation Area, Daniel Boone National Forest	Rowan	KY	38.1871	-83.4339	38.2	-83.4
WVU	1986-10-22	1986	Kenova, NW of; Big Sandy and Ohio Rivers, confluence of; Virginia Point; Ohio River	Wayne	WV	38.228	-82.4698	38.2	-82.5
WVU	1997-10-11	1997	Hurricane Creek Rd.	Wayne	WV	38.228	-82.4698	38.2	-82.5
WVU	1997-10-12	1997	WV Rts. 37 & 10, along	Lincoln	WV	38.1981	-82.0589	38.2	-82.1
WVU	2006-07-11	2006	County Routes 58 and 58-1 (Senging Branch Rd), about 200 feet upstream from junction of; Left Fork-Mud River, adjacent to	Lincoln	WV	38.1981	-82.0589	38.2	-82.1
EKY	1965-08-15	1965	County road below Potato Knob firetower	Carter	KY	38.3078	-83.0493	38.3	-83
Indiana University Southeast	2005-09-19	2005		Floyd	IN	38.3169	-85.8633	38.3	-85.9
KNK	1996-09-26	1996	Clay Wildlife Management Area ca. 3 mi. E of Myers	Nicholas	KY	38.3184	-84.0143	38.3	-84
Missouri Botanical Garden	2007	2007		Crawford	IN	38.3061	-86.4372	38.3	-86.4
Missouri Botanical Garden	9/19/2005	2005		Floyd	IN	38.3169	-85.8633	38.3	-85.9
MO	2007-09-21	2007		Shannon	MO	38.3047	-91.5692	38.3	-91.6
MO	1971-06-28	1971		Kanawha	WV	38.3489	-81.6057	38.3	-81.6
NCU Herb	1986-09-26	1986	confluence of Elk Creek & Licking River; Abner Rd., 1/2 mi. S. of Robertson Co. line & ca. 1 1/2 mi. NE. of Blue Licks Spring	Nicholas	KY	38.3184	-84.0143	38.3	-84
New York State Museum	1995-07-21	1995	Carter Caves State Park, near Cascade Caves	CARTER	KY	38.3078	-83.0493	38.3	-83
New York State Museum	1995-07-24	1995	Nitro: along railroad tracks near Walker Street	KANAWHA	WV	38.3489	-81.6057	38.3	-81.6
WVU	2000-10-01	2000	Clandenin; US Route 119	Kanawha	WV	38.3489	-81.6057	38.3	-81.6
WVU	1995-07-26	1995	Nitro; Ridenour Park; lake, near east end of	Kanawha	WV	38.3489	-81.6057	38.3	-81.6
WVU	1995-07-24	1995	Nitro; Walker Street, near; railroad tracks, along	Kanawha	WV	38.3489	-81.6057	38.3	-81.6
WVU	2003-10-31	2003	Kanawha State Forest; Co. Rd. 42, on; Forest Rd. 801, ~0.7 mi. N of JCT with	Kanawha	WV	38.3489	-81.6057	38.3	-81.6
WVU	2008-10-14	2008	Birch River, east of; WV Rt. 82	Nicholas	WV	38.3019	-80.8033	38.3	-80.8
WVU	2001-08-26	2001	Hillsboro, east; County Route 29/7	Pocahontas	WV	38.3161	-79.9772	38.3	-80
Indiana University Southeast	1996-10-24	1996		Clark	IN	38.3865	-85.7275	38.4	-85.7
Indiana University Southeast	2007-09-24	2007		Clark	IN	38.3865	-85.7275	38.4	-85.7
KNK	2003-10-12	2003	Sugar Loaf Christian Camp, Foxport area, ca. 8 mi NE of Flemingsburg	Fleming	KY	38.378	-83.7012	38.4	-83.7
Missouri Botanical Garden	2007	2007		Clark	IN	38.3865	-85.7275	38.4	-85.7
Missouri Botanical Garden	10/24/1996	1996		Clark	IN	38.3865	-85.7275	38.4	-85.7
Missouri Botanical Garden	9/24/2007	2007		Clark	IN	38.3865	-85.7275	38.4	-85.7
MO	2007-07-18	2007		Jefferson	MO	38.3983	-90.7025	38.4	-90.7
NCU Herb	1986-10-22	1986	bank of Ohio River	Boyd	KY	38.4254	-82.6646	38.4	-82.7
New York State Museum	1995-07-24	1995	Culloden: Hudson Branch, near end of road power lines	CABELL	WV	38.4129	-82.3232	38.4	-82.3
UGA Herb	1996-09-21	1996	Green Bottom Wildlife Management Area	Cabell	WV	38.4129	-82.3232	38.4	-82.3
WVU	1996-09-21	1996	Green Bottom Wildlife Management Area; road to boardwalk, along	Cabell	WV	38.4129	-82.3232	38.4	-82.3
WVU	1995-07-24	1995	Culloden; Hudson Branch; power lines, near end of road near	Cabell	WV	38.4129	-82.3232	38.4	-82.3
BEREA	1995-08-22	1995		Lewis	KY	38.5449	-83.3402	38.5	-83.3
BEREA	1995-09-30	1995		Lewis	KY	38.5449	-83.3402	38.5	-83.3
BEREA	1995-09-30	1995		Lewis	KY	38.5449	-83.3402	38.5	-83.3
EKY	1986-09-27	1986	Rt. 10 at Reynolds Chapel, S of Buena Vista Station and ca. 3 mi. NE of Vanceburg.	Lewis	KY	38.5449	-83.3402	38.5	-83.3
KNK	2003-09-13	2003	J.A. Kleber Wildlife Management Area	Owen	KY	38.5066	-84.8089	38.5	-84.8
MO	2010-09-06	2010		Saint Louis	MO	38.5308	-90.5153	38.5	-90.5
MO	1974-06-18	1974		Clay	WV	38.4593	-81.0795	38.5	-81.1
NCU Herb	1986-09-27	1986	St. Rt. 10 at Reynolds Chapel, S. of Buena Vista Station & ca. 3 mi. NE. of Vanceburg	Lewis	KY	38.5449	-83.3402	38.5	-83.3
UCONN	2003-07-09	2003	Shenandoah National Park, Virginia. North of Skyland, near Pinnacles Picnic Area west of Skyline Drive	*	VA	38.5005	-78.4497	38.5	-78.4
WVU	2001-10-14	2001	Reservoir Hollow, in; WV Rt. 34, east side of; I-64, 2-3 miles north of	Putnam	WV	38.4915	-81.9221	38.5	-81.9
WVU	2006-07-12	2006	Winfield, about 2.5 miles southeast of; Winfield Swamp, near; US Rt 35, southside of	Putnam	WV	38.4915	-81.9221	38.5	-81.9
WVU	2002-11-02	2002	Clay Junction, about 2 miles east of; WV Rt. 4, between; Elk River, and	Clay	WV	38.4593	-81.0795	38.5	-81.1
WVU	2000-10-01	2000	Guardian, near; WV Rt. 15	Webster	WV	38.4957	-80.4345	38.5	-80.4
EKY	1986-10-22	1986	BM 536, US Rt. 23 at Limeville, ca. 2.25 mi. S of Siloam.	Greenup	KY	38.5673	-82.8582	38.6	-82.9
KNK	1996-08-30	1996	W edge Tygarts State Forest	Greenup	KY	38.5673	-82.8582	38.6	-82.9
Missouri Botanical Garden	2007	2007		Orange	IN	38.562	-86.5179	38.6	-86.5
Missouri Botanical Garden	2007	2007		Orange	IN	38.562	-86.5179	38.6	-86.5
Missouri Botanical Garden	2007	2007		Washington	IN	38.5896	-86.0968	38.6	-86.1
Missouri Botanical Garden	2010	2010		Washington	IN	38.5896	-86.0968	38.6	-86.1
Indiana Univ	1992-09-19	1992	T46N, R5E; ca. 0.5 miles S. of Creve Coeur Lake. Bottoms of Creve Coeur Creek, East side of creek. 38/42N 90/30W	Saint Louis	MO	38.6542	-90.3785	38.7	-90.4
KNK	2003-10-10	2003	Ca. 6.7 mi NNW of Dry Ridge on Napoleon Zion Station Rd	Grant	KY	38.6578	-84.6023	38.7	-84.6
KNK	1983-10-01	1983		Bracken	KY	38.731	-84.0809	38.7	-84.1
KNK	1981-11-13	1981	Above Meldahl Dam, ca 2 mi E of Foster	Bracken	KY	38.731	-84.0809	38.7	-84.1
Miami University of Ohio	1981-12-01	1981	sprawling grass at edge of thicket along Ohio River shore. Just above Meldahl Dam	Bracken	KY	38.731	-84.0809	38.7	-84.1
Missouri Botanical Garden	2007	2007		Knox	IN	38.6974	-87.4189	38.7	-87.4
Missouri Botanical Garden	2007	2007		Martin	IN	38.7245	-86.8333	38.7	-86.8
Missouri Botanical Garden	2007	2007		Scott	IN	38.6958	-85.7659	38.7	-85.8
MO	1992-09-19	1992		Saint Louis	MO	38.7	-90.5	38.7	-90.5
MO	2011-10-02	2011		Saint Louis	MO	38.7006	-90.4869	38.7	-90.5
NCU Herb	1983-10-01	1983	near corn field along Rt. 8 ca. 1/4 miles west of Augusta.	Bracken	KY	38.731	-84.0809	38.7	-84.1
NCU Herb	1981-11-13	1981	along Ohio River shore, just above Meldahl Dam	Bracken	KY	38.731	-84.0809	38.7	-84.1
WVU	2000-09-14	2000	Gilmer County Line, near; US Route 33	Roane	WV	38.7156	-81.3582	38.7	-81.4
WVU	2000-10-01	2000	Newville; WV Route 15	Braxton	WV	38.6817	-80.7363	38.7	-80.7
WVU	1987-09-11	1987	Smokehole Recreation Area	Pendleton	WV	38.6768	-79.3488	38.7	-79.3
WVU	1996-09-02	1996	Mouth of Seneca; Seneca Rocks Visitor Center	Pendleton	WV	38.6768	-79.3488	38.7	-79.3
WVU	1998-09-05	1998	Onego,near; Seneca Creek Campground	Pendleton	WV	38.6768	-79.3488	38.7	-79.3
WVU	2000-10-14	2000	Seneca Rocks, south end of	Pendleton	WV	38.6768	-79.3488	38.7	-79.3
Field Museum	10/28/1985	1985	Shawnee State Forest	Scioto	OH	38.7889	-82.9431	38.8	-82.9
ILL	1989-10-15	1989	Bryant Creek Launching Ramp, 3 miles east of Florence on State Route 156. Abundant on forrested banks of the Ohio River.	Switzerland	IN	38.821	-84.9892	38.8	-85
Indiana Univ	1991-09-29	1991	Large groups of plants at shore of Ohio River in a not especially shaded spot. At river edge of Salix stand.	Switzerland	IN	38.821	-84.9892	38.8	-85
Indiana Univ	1991-09-29	1991	Plants mostly quite past their prime, becoming brown, living up to their common name, Nepalese browntop. In masses of weak-stemmed, sprawling plants. Thin woods, Patriot Launching Ramp on Ohio River, just northeast of Patriot.	Switzerland	IN	38.821	-84.9892	38.8	-85
KNK	1991-09-29	1991	Patriot Launching Ramp on Ohio River, just NE of Patriot	Switzerland	IN	38.821	-84.9892	38.8	-85
KNK	1991-09-29	1991	E of Markland Dam, ca. 2 mi W of Florence	Switzerland	IN	38.821	-84.9892	38.8	-85
Miami University of Ohio	1989-10-15	1989	Bryant Creek launching ramp	Switzerland	IN	38.821	-84.9892	38.8	-85
Miami University of Ohio	1981-10-14	1981	common; shaded bank of Ohio River; S	Adams	OH	38.8463	-83.5022	38.8	-83.5
Miami University of Ohio	1985-10-28	1985	locally common; shaded road ditches; Shawnee State Forest; Forest Rd 13	Scioto	OH	38.7889	-82.9431	38.8	-82.9
Miami University of Ohio	1987-10-21	1987	bank of Ohio River at Gallipolis Dam	Gallia	OH	38.8354	-82.282	38.8	-82.3
Missouri Botanical Garden	2007	2007		Jefferson	IN	38.7669	-85.4361	38.8	-85.4
Missouri Botanical Garden	2007	2007		Switzerland	IN	38.821	-84.9892	38.8	-85
Missouri Botanical Garden	1991-09-29	1991		Switzerland	IN	38.821	-84.9892	38.8	-85
Missouri Botanical Garden	1989-10-15	1989	Bryant Creek Launching Ramp, 3 miles east of Florence on State Route 156. Abundant on forrested banks of the Ohio River.	Switzerland	IN	38.821	-84.9892	38.8	-85
MO, UMO	1998-10-15	1998		Callaway	MO	38.8392	-91.9297	38.8	-91.9
USCH Herb	1987-09-23	1987		Fairfax	VA	38.8408	-77.2496	38.8	-77.2
USF	1976-09-19	1976	Chapel Road and Popes Head Creek in West Clifton.	Fairfax	VA	38.8408	-77.2496	38.8	-77.2
WVU	1973-10-27	1973	Ohio River, along	Mason	WV	38.8224	-82.0427	38.8	-82
WVU	2007-09-29	2007	Lanesville and Dolly Sods, between; FS Road 19;	Randolph	WV	38.8321	-79.8815	38.8	-79.9
Cleveland Museum of Natural History	1991-10-16	1991	West side of White Oak Creek at the confluence with the Ohio River. Higginsport Quad	Brown	OH	38.9264	-83.8724	38.9	-83.9
Cleveland Museum of Natural History	1991-10-16	1991	West side of White Oak Creek at the confluence with the Ohio River. Higginsport Quad	Brown	OH	38.9264	-83.8724	38.9	-83.9
Indiana Univ	1991-09-29	1991	Dense growth; stems weak, sprawling. Shaded edge of woods. At Arnold's Creek lanching ramp, Highway 56 (Ohio River Scenic Route). Ca. 2.3 miles SW of Rising Sun.	Ohio	IN	38.9481	-84.94	38.9	-84.9
KNK	1991-09-24	1991	Arnold's Creek Launching Ramp along Highway 56	Ohio	IN	38.9481	-84.94	38.9	-84.9
KNK	1991-09-22	1991	White Oak Creek, ca 0.2 mi E of Higginsport	Brown	OH	38.9264	-83.8724	38.9	-83.9
Miami University of Ohio	1991-09-29	1991	dense growth	Ohio	IN	38.9481	-84.94	38.9	-84.9
Miami University of Ohio	1994-10-19	1994		Washington D.C.		38.85	-77.04	38.9	-77
Miami University of Ohio	1994-09-08	1994		Washington D.C.		38.85	-77.04	38.9	-77
Missouri Botanical Garden	2007	2007		Jackson	IN	38.9171	-85.9799	38.9	-86
Missouri Botanical Garden	2007	2007		Ohio	IN	38.9481	-84.94	38.9	-84.9
Missouri Botanical Garden	1991-09-29	1991		Ohio	IN	38.9481	-84.94	38.9	-84.9
MO	2008-10-01	2008		Boone	MO	38.9353	-92.4089	38.9	-92.4
WVU	2000-09-14	2000	Crummies Creek; Russ Richardson's tree farm	Calhoun	WV	38.861	-81.1069	38.9	-81.1
WVU	1996-10-26	1996	WV Rt. 5; Stouts Mill, near	Gilmer	WV	38.933	-80.8456	38.9	-80.8
WVU	1996-09-03	1996	US Rt. 33, below; Middle Fork River	Upshur	WV	38.9486	-80.2337	38.9	-80.2
WVU	1999-08-15	1999	French Creek West Virginia State Wildlife Center, on trail near ramp at SE side of parking lot; USGS Rock Cave Quad.	Upshur	WV	38.9486	-80.2337	38.9	-80.2
WVWC	2010-09-10	2010	along Straight Fork Rd and in openings of a deciduous forest and along drive way along the forest edge above Straight Fork	Upshur	WV	38.9486	-80.2337	38.9	-80.2
BEREA	1982-09-27	1982		Campbell	KY	39.0365	-84.4333	39	-84.4
KNK	1982-09-27	1982	Beiting Drive, Alexandria	Campbell	KY	39.0365	-84.4333	39	-84.4
KNK	1998-09-29	1998	Silver Grove, N of rt. 8, N of St. Anne Convent, S of RR tracks, near W edge of forest, Ohio River floodplain	Campbell	KY	39.0365	-84.4333	39	-84.4
Miami University of Ohio	8/18/1895	1895	shaded roadside; Lower River Rd at Rabbit Hash	Boone	KY	38.972	-84.6808	39	-84.7
Miami University of Ohio	1982-10-27	1982	Occasional in orchard on Beiting Drive in Alexandria	Campbell	KY	39.0365	-84.4333	39	-84.4
Missouri Botanical Garden	2007	2007		Jennings	IN	39.0008	-85.6268	39	-85.6
NCU Herb	1982-09-27	1982	orchard on Beiting Drive in Alexandria	Campbell	KY	39.0365	-84.4333	39	-84.4
NCU Herb	1985-09-28	1985	gravel shore of South Branch River, Co. Rt. 13 bridge, 0.6 mi. E. of Fisher, HARDY CO., W. VA.; MOOREFIELD QUAD	Hardy	WV	39.0497	-78.8857	39	-78.9
WVU	2008-09-26	2008	Elizabeth, near; WV Rt. 14	Wirt	WV	39.0191	-81.3846	39	-81.4
WVU	2007-07-22	2007	Copely, near; County Route 17; Sand Fork creek, along	Lewis	WV	39.0151	-80.4829	39	-80.5
WVU	1983-09-17	1983	Rig	Hardy	WV	39.0497	-78.8857	39	-78.9
WVU	1985-09-28	1985	Fisher, 0.6 mi. east of; Co. Rt. 13 Bridge; South Branch River	Hardy	WV	39.0497	-78.8857	39	-78.9
WVU	1998-09-05	1998	Petersburg Gap	Hardy	WV	39.0497	-78.8857	39	-78.9
WVU	1996-08-24	1996	Wardensville, about 2 miles E; Rt. 55, gravel loop road N of	Hardy	WV	39.0497	-78.8857	39	-78.9
WVU	2003-09-12	2003	Lost City, east of; County Route 59	Hardy	WV	39.0497	-78.8857	39	-78.9
WVU	2003-09-12	2003	County Route 59; Wolf Gap	Hardy	WV	39.0497	-78.8857	39	-78.9
Cleveland Museum of Natural History	1997-10-01	1997	Sunfish Creek, just W of Grassy Fork Rd.(C9), just S of Latham. Latham Quad.	Pike	OH	39.0732	-83.0377	39.1	-83
Indiana Univ	1991-09-22	1991	Locally abundant on wooded floodplain of Ohio River. Ca. 0.4 mile west of Point Pleasant. On US highway 52.	Clermont	OH	39.0596	-84.1774	39.1	-84.2
KNK	1991-09-22	1991	Woods along Ohio River at Meldahl Dam	Clermont	OH	39.0596	-84.1774	39.1	-84.2
Miami University of Ohio	2006-11-11	2006	Pike Lake State Park	Pike	OH	39.0732	-83.0377	39.1	-83
Miami University of Ohio	2006-08-14	2006	Benton Twp; Pike Lake State Park	Pike	OH	39.0732	-83.0377	39.1	-83
NCU Herb	1985-09-27	1985	shore & moist cliffs; S. side of South Branch River, 1/2 mi. N., Petersburg Fish Hatchery & 1/2 mi. SW., Marvin Chapel, W. of Petersburg, GRANT CO., W. VA.; PETERSBURG WEST QUAD	Grant	WV	39.0898	-79.1801	39.1	-79.2
NCU Herb	1989-09-24	1989	C & O Canal at Lock 22, Pennyfield Lock Rd., S. of St. Rt. 190, S. of Darnestown	Montgomery	MD	39.0726	-77.1244	39.1	-77.1
USCH Herb	1989-09-14	1989		Loudon	VA	39.0646	-77.5688	39.1	-77.6
WVU	2006-10-11	2006	Canaan Valley, in; Black Bear Woods; Ron Fortney house, at	Tucker	WV	39.1288	-79.5971	39.1	-79.6
WVU	1985-09-27	1985	Petersburg, west of; Marvin Chapel, .5 mi. SW of; Petersburg Fish Hatchery, .5 mi. north of; South Branch River, south side of	Grant	WV	39.0898	-79.1801	39.1	-79.2
WVU	1998-09-14	1998	Scherr, near; Greenland Gap	Grant	WV	39.0898	-79.1801	39.1	-79.2
WVWC	2009-09-01	2009	Beavers' Meadow	Barbour	WV	39.129	-80.0076	39.1	-80
WVWC	2010-09-09	2010	Beavers' Meadow	Barbour	WV	39.129	-80.0076	39.1	-80
KNK	1991-09-22	1991	Steamboat Bend Hamilton County Park, along Ohio Rier	Hamilton	OH	39.1795	-84.4938	39.2	-84.5
Miami University of Ohio	1989-10-03	1989	road ditch, Zaleski State Forest	Vinton	OH	39.2413	-82.4666	39.2	-82.5
Missouri Botanical Garden	2007	2007		Monroe	IN	39.162	-86.5404	39.2	-86.5
Missouri Botanical Garden	2007	2007		Ripley	IN	39.1501	-85.2414	39.2	-85.2
MO	1980-10-01	1980		Howard	MD	39.2193	-76.8601	39.2	-76.9
WVU	1999-10-17	1999	Cornwallis, near; Bear Run Road; North Bend State Park	Ritchie	WV	39.1999	-81.0664	39.2	-81.1
WVU	2001-09-15	2001	Cornwallis	Ritchie	WV	39.1999	-81.0664	39.2	-81.1
Missouri Botanical Garden	2007	2007		Owen	IN	39.3079	-86.8182	39.3	-86.8
NCU Herb	1984-09-05	1984	shady banks; S. side of North Branch of Potomac River at tollbridge, 0.3 mi. N. of Green Spring P.O., HAMPSHIRE CO., W. VA.; OLDTOWN QUAD	Hampshire	WV	39.3225	-78.6337	39.3	-78.6
WVU	2008-10-14	2008	Vienna, north	Wood	WV	39.2594	-81.5317	39.3	-81.5
WVU	1998-09-21	1998	West Union, 1.5 mi. east of; North Bend Rail Trail	Doddridge	WV	39.2802	-80.719	39.3	-80.7
WVU	2007-09-02	2007	West Fork River Rail Trail, along; Enterprise, near;	Harrison	WV	39.297	-80.342	39.3	-80.3
WVU	2008-06-14	2008	Lake Floyd; Bioblitz Zones 2-3; Clubhouse, above; Rt. 50, toward	Harrison	WV	39.297	-80.342	39.3	-80.3
WVU	2003-09-20	2003	Tygart Valley State Park	Taylor	WV	39.3396	-80.0415	39.3	-80
WVU	1984-09-05	1984	Green Spring P.O., 0.3 mi. north of; North Branch of Potomac River, south side of; Tollbridge, at	Hampshire	WV	39.3225	-78.6337	39.3	-78.6
WVU	2004-08-28	2004	Romney, west of; US Route 50	Hampshire	WV	39.3225	-78.6337	39.3	-78.6
WVU	1989-09-21	1989	Shepherdstown, east of; Trough Rd., .25 mi. west of; River Rd.; Potomac River, along	Jefferson	WV	39.3044	-77.8418	39.3	-77.8
Brooklyn Botanic Garden Herb	2004-08-04	2004	Stow Creek Twp. Gum Tree Corner, N of. Gum Tree Corner Wildlife Management Area. Canton Quadrangle.	Cumberland	NJ	39.436	-75.379	39.4	-75.4
Brooklyn Botanic Garden Herb	2005-10-01	2005	Tindall Island. Along Tindall Island Rd.	Cumberland	NJ	39.36	-75.37	39.4	-75.4
Carnegie Museum of Natural History, Herbarium	1963-10-20	1963	Cub Hill	Baltimore	MD	39.3722	-76.6126	39.4	-76.6
FLAS	1963-10-20	1963	garden and fields, Cub Hill	Baltimore	MD	39.3722	-76.6126	39.4	-76.6
FSU	1963-10-20	1963	Garden and fields, Cub Hill, Baltimore County, Maryland. Introduced from Asia.	Baltimore	MD	39.3722	-76.6126	39.4	-76.6
Miami University of Ohio	1963-10-20	1963	Country garden and fields	Baltimore	MD	39.3722	-76.6126	39.4	-76.6
Missouri State	1963-10-20	1963	Garden and fields, Cub Hill	Baltimore	MD	39.3722	-76.6126	39.4	-76.6
MMNS	1963-10-20	1963	Cub Hill	Baltimore	MD	39.3722	-76.6126	39.4	-76.6
MO	1972-09-01	1972		Baltimore	MD	39.3722	-76.6126	39.4	-76.6
MO	1962-11-01	1962		Baltimore	MD	39.3722	-76.6126	39.4	-76.6
MO	1961-10-19	1961		Baltimore	MD	39.3722	-76.6126	39.4	-76.6
MO	1962-11-01	1962		Baltimore	MD	39.3722	-76.6126	39.4	-76.6
MO	1961-11-16	1961		Baltimore	MD	39.3722	-76.6126	39.4	-76.6
MO, UMO	1963-10-20	1963		Baltimore	MD	39.3722	-76.6126	39.4	-76.6
NCU Herb	1963-10-20	1963	Gardens and fields at cub hill	Baltimore	MD	39.3722	-76.6126	39.4	-76.6
Tulane Herb	1963-10-20	1963		Baltimore	MD	39.3722	-76.6126	39.4	-76.6
UGA Herb	1963-10-20	1963	Club Hill	Baltimore	MD	39.3722	-76.6126	39.4	-76.6
UNA	1963-10-20	1963	Cub Hill	Baltimore	MD	39.3722	-76.6126	39.4	-76.6
USCH Herb	1963-10-20	1963		Baltimore	MD	39.3722	-76.6126	39.4	-76.6
WVU	2004-07-30	2004	Ridgeley, near; WV Route 28	Mineral	WV	39.4334	-78.9358	39.4	-78.9
WVU	1963	1963		Baltimore	MD	39.3722	-76.6126	39.4	-76.6
MO	1990-08-01	1990		Harford	MD	39.5347	-76.2902	39.5	-76.3
MO	1971-09-22	1971		Harford	MD	39.5347	-76.2902	39.5	-76.3
MO	1966-09-01	1966		Harford	MD	39.5347	-76.2902	39.5	-76.3
MO	1965-06-26	1965		Harford	MD	39.5347	-76.2902	39.5	-76.3
USCH Herb	1981-10-04	1981		Frederick	MD	39.4637	-77.4139	39.5	-77.4
WVU	2008-09-01	2008	Shirly; WV Route 23	Tyler	WV	39.5001	-80.9341	39.5	-80.9
WVU	2007-09-02	2007	Monongah, north of; West Fork River Rail Trail	Marion	WV	39.4998	-80.1979	39.5	-80.2
WVU	1995-10-25	1995	Preston and Rowlesburg, between; Cheat River	Preston	WV	39.4723	-79.6718	39.5	-79.7
WVU	2004-06-27	2004	Sleepy Creek Wildlife Management Area	Berkeley	WV	39.463	-77.9839	39.5	-78
Miami University of Ohio	2010-09-05	2010	County Section 23	Pickaway	OH	39.6427	-82.998	39.6	-83
MO	1970-09-12	1970		Cecil	MD	39.5926	-75.9515	39.6	-76
MO	1953-09-20	1953		Cecil	MD	39.5926	-75.9515	39.6	-76
MO	1987-09-15	1987		Cecil	MD	39.5926	-75.9515	39.6	-76
MO	1970-08-22	1970		Cecil	MD	39.5926	-75.9515	39.6	-76
NCU Herb	1984-09-05	1984	N. side of North Branch of Potomac River at tollbridge, 0.3 mi. S., Oldtown	Allegany	MD	39.6219	-78.8026	39.6	-78.8
NCU Herb	1988-08-24	1988	C & O Canal, NW. of deadend of Charles Mill Rd. at Cedar Grove	Washington	MD	39.6147	-77.7744	39.6	-77.8
PH Herb	1960-09-18	1960		Cecil	MD	39.5926	-75.9515	39.6	-76
WVU	1998-09-22	1998	New Martinsville, near; Ohio River	Wetzel	WV	39.6306	-80.725	39.6	-80.7
WVU	1997-09-30	1997	WVU Forest; Coopers Rock	Monongalia	WV	39.6348	-79.9948	39.6	-80
WVU	2007-08-07	2007	Morgantown; Core Arboretum; RailTrail, 100' below; Silver Maple Trail	Monongalia	WV	39.6348	-79.9948	39.6	-80
WVU	1984-09-05	1984	Paw Paw P.O., north of; St. Rt. 9 bridge, east of; Potomac River	Morgan	WV	39.5669	-78.2742	39.6	-78.3
WVU	1996-10-08	1996	Paw Paw; Potomac River	Morgan	WV	39.5669	-78.2742	39.6	-78.3
Carnegie Museum of Natural History, Herbarium	1948-10-14	1948	along White Clay Cr., Lombrook	New Castle	DE	39.6956	-75.6117	39.7	-75.6
Carnegie Museum of Natural History, Herbarium	1949-11-17	1949	Red Clay Creek, above Mt. Cuba	New Castle	DE	39.6956	-75.6117	39.7	-75.6
Carnegie Museum of Natural History, Herbarium	1996-09-21	1996	2.5 km SW of Nottingham, Nottingham County Park, Nottingham Barrens	Chester	PA	39.7356	-76.0431	39.7	-76
MO	1980-10-27	1980		New Castle	DE	39.6956	-75.6117	39.7	-75.6
MO	1979-07-11	1979		New Castle	DE	39.6956	-75.6117	39.7	-75.6
NCU Herb	unknown		flower bed	New Castle	DE	39.6956	-75.6117	39.7	-75.6
PH Herb	1949-11-17	1949		New Castle	DE	39.6956	-75.6117	39.7	-75.6
PH Herb	1949-11-17	1949		New Castle	DE	39.6956	-75.6117	39.7	-75.6
PH Herb	1948-10-14	1948		New Castle	DE	39.6956	-75.6117	39.7	-75.6
PH Herb	1943-10-09	1943		New Castle	DE	39.6956	-75.6117	39.7	-75.6
PH Herb	1942-10-20	1942		New Castle	DE	39.6956	-75.6117	39.7	-75.6
PH Herb	1942-10-20	1942		New Castle	DE	39.6956	-75.6117	39.7	-75.6
Brooklyn Botanic Garden Herb	2003-10-21	2003	Oldmans Pond Wildlife Management Area, on the river side of the old dike	Salem	NJ	39.762	-75.445	39.8	-75.4
Brooklyn Botanic Garden Herb	2006-10-17	2006	Parker Preserve, Tuckerton-Chatsworth Rd at Shoal Branch, 1 mi SE of Dukes Bridge	Burlington	NJ	39.7759	-74.5082	39.8	-74.5
Butler Univ	2004-09-01	2004	Turkey Run State Park	Parke	IN	39.7638	-87.2192	39.8	-87.2
Butler Univ	2004-09-15	2004	Turkey Run State Park	Parke	IN	39.7638	-87.2192	39.8	-87.2
Missouri Botanical Garden	2010	2010	steep shore of Sugar Creek west of "mystery ravine"	Parke	IN	39.7638	-87.2192	39.8	-87.2
Missouri Botanical Garden	2010-08-10	2010		Marion	IN	39.7928	-86.1418	39.8	-86.1
UCONN	2003-07-05	2003	Gettysburg	Adams	PA	39.805	-77.23	39.8	-77.2
Brooklyn Botanic Garden Herb	2006-08-23	2006	Medford Wildlife Management Area, NW of Ark Road Parking area	Burlington	NJ	39.9251	-74.8391	39.9	-74.8
Carnegie Museum of Natural History, Herbarium	2004-09-01	2004	Ryerson State Park	Greene	PA	39.8588	-80.1623	39.9	-80.2
Carnegie Museum of Natural History, Herbarium	2004-09-15	2004	Richhill Township, ca 2.5 km NNW of Crows Mills, along Dunkard Fork	Greene	PA	39.8588	-80.1623	39.9	-80.2
Carnegie Museum of Natural History, Herbarium	2007-10-15	2007	Wallace Run, trib of Monongahela R., 2350 ft NE of junction of Wallace Run & Monongahela R.	Fayette	PA	39.9298	-79.9184	39.9	-79.9
Carnegie Museum of Natural History, Herbarium	1987-09-21	1987	shore of Licking Creek, junction of Twp. 312 & 319, ca 1.5 mi SW of Dickeys Mountain, Thompson Twp.	Fulton	PA	39.9242	-78.0911	39.9	-78.1
Carnegie Museum of Natural History, Herbarium	1995-09-21	1995	Barnes Gap, Sideling Hill Creek just above mouth of Crooked Run	Fulton	PA	39.9242	-78.0911	39.9	-78.1
Carnegie Museum of Natural History, Herbarium	2004-09-14	2004	Tonoloway Creek just upstream of Covalt Road bridge about 1.5 mi SSE of Covalt	Fulton	PA	39.9242	-78.0911	39.9	-78.1
Carnegie Museum of Natural History, Herbarium	1987-09-01	1987	Licking Creek, Twp 300, 0.5 mi S of Fulton Co. & 1 mi WNW, junction of PA 456 at Stone Bridge Church	Franklin	PA	39.8926	-77.6699	39.9	-77.7
Carnegie Museum of Natural History, Herbarium	1989-09-25	1989	Michaux State Forest, junction of Snowy Mountain and South Mountain Roads, NW of Old Forge	Franklin	PA	39.8926	-77.6699	39.9	-77.7
PH Herb	1958-12-05	1958		Delaware	PA	39.913	-75.3506	39.9	-75.4
PH Herb	1958-12-05	1958		Delaware	PA	39.913	-75.3506	39.9	-75.4
PH Herb	1958-09-17	1958		Delaware	PA	39.913	-75.3506	39.9	-75.4
PH Herb	1958-09-17	1958		Delaware	PA	39.913	-75.3506	39.9	-75.4
UCONN	1999-05-21	1999	Birmingham, Chadds Ford, Brandywine Battlefield	Delaware	PA	39.8739	-75.5758	39.9	-75.6
UCONN	2001-08-15	2001	Swarthmore	Delaware	PA	39.9023	-75.3589	39.9	-75.4
WVU	2004-08-07	2004	Fish Creek, Pennsylvania Fork of, along; Bellton, below	Marshall	WV	39.9074	-80.7129	39.9	-80.7
WVU	2005-09-16	2005	Woodlands, near; Ohio River and Fish Creek, at confluence of; Fish Creek boat launch	Marshall	WV	39.9074	-80.7129	39.9	-80.7
Carnegie Museum of Natural History, Herbarium	2006-09-21	2006	Tenmile Crk County Pk-N stream bank, SW of int of PA 88 & Tenmile Creek, East Bethlehem Township	Washington	PA	39.9778	-80.0175	40	-80
Carnegie Museum of Natural History, Herbarium	2006-09-06	2006	Ca 4 km NNW of the mouth of the Cheat River, Friendship Hill NHS	Fayette	PA	39.9551	-79.7209	40	-79.7
Carnegie Museum of Natural History, Herbarium	2009-09-25	2009	Monongahela River at boat ramp, S, US 119, Point Marion	Fayette	PA	39.9551	-79.7209	40	-79.7
Carnegie Museum of Natural History, Herbarium	1995-09-14	1995	4 km ESE of Tatesville, Raystown Branch Juniata River	Bedford	PA	40.0327	-78.4742	40	-78.5
Miami University of Ohio	2009-09-25	2009	common	Fayette	PA	39.9551	-79.7209	40	-79.7
Miami University of Ohio	2006-10-17	2006	Woodland Twp	Burlington	NJ	39.9552	-74.776	40	-74.8
NYBG	2009-09-25	2009	On bank of Monongahela River at boat ramp, S., U.S. Rt 119, Point Marion	Fayette	PA	39.9551	-79.7209	40	-79.7
Penn State Univ	1990-09-20	1990	Damp ground among rocks on streambed of Wilson Run, ca 0.6 mile ESE of Chaneysville.	Bedford	PA	40.0327	-78.4742	40	-78.5
Penn State Univ	1952-10-12	1952	forming densea masses on slope toward creek, 3/4 mi s of Landenberg	Chester	PA	39.9888	-75.6833	40	-75.7
Penn State Univ	1953-09-15	1953	filled ground along Schuylkill River above Columbia Ave. Bridge	Philadelphia	PA	39.998	-75.1448	40	-75.1
PH Herb	2006-10-04	2006		Chester	PA	39.9888	-75.6833	40	-75.7
PH Herb	1968-07-03	1968		Chester	PA	39.9888	-75.6833	40	-75.7
PH Herb	1966-10-15	1966		Chester	PA	39.9888	-75.6833	40	-75.7
PH Herb	1962-10-10	1962		Chester	PA	39.9888	-75.6833	40	-75.7
PH Herb	1958-10-16	1958		Chester	PA	39.9888	-75.6833	40	-75.7
PH Herb	1958-09-18	1958		Chester	PA	39.9888	-75.6833	40	-75.7
PH Herb	1958-09-18	1958		Chester	PA	39.9888	-75.6833	40	-75.7
PH Herb	1958-09-13	1958		Chester	PA	39.9888	-75.6833	40	-75.7
PH Herb	1958-09-13	1958		Chester	PA	39.9888	-75.6833	40	-75.7
PH Herb	1957-09-25	1957		Chester	PA	39.9888	-75.6833	40	-75.7
PH Herb	1957-09-25	1957		Chester	PA	39.9888	-75.6833	40	-75.7
PH Herb	1954-10-03	1954		Chester	PA	39.9888	-75.6833	40	-75.7
PH Herb	1954-10-03	1954		Chester	PA	39.9888	-75.6833	40	-75.7
PH Herb	1954-08-06	1954		Chester	PA	39.9888	-75.6833	40	-75.7
PH Herb	1949-09-25	1949		Chester	PA	39.9888	-75.6833	40	-75.7
PH Herb	1949-09-25	1949		Chester	PA	39.9888	-75.6833	40	-75.7
PH Herb	1943-10-11	1943		Chester	PA	39.9888	-75.6833	40	-75.7
PH Herb	1943-10-11	1943		Chester	PA	39.9888	-75.6833	40	-75.7
PH Herb	1969-09-21	1969		Philadelphia	PA	39.998	-75.1448	40	-75.1
PH Herb	1962-10-29	1962		Philadelphia	PA	39.998	-75.1448	40	-75.1
PH Herb	1953-09-15	1953		Philadelphia	PA	39.998	-75.1448	40	-75.1
PH Herb	1953-09-15	1953		Philadelphia	PA	39.998	-75.1448	40	-75.1
PH Herb	1950-09-28	1950		Burlington	NJ	39.9552	-74.776	40	-74.8
UCONN	2005-08-15	2005	West Chester	Chester	PA	39.9794	-75.6219	40	-75.6
Carnegie Museum of Natural History, Herbarium	2002-09-12	2002	ca 0.7 km NE of Maddensville, along Little Aughwick Creek	Huntingdon	PA	40.1306	-77.9517	40.1	-78
NCU Herb	1963-09-18	1963	Serpentine barren at Jenkins Corner, 3/4 mile north of the Maryland-Pennsylvania state line, off route 72	Lancaster	PA	40.0677	-76.2812	40.1	-76.3
PH Herb	1964-09-04	1964		Lancaster	PA	40.0677	-76.2812	40.1	-76.3
Carnegie Museum of Natural History, Herbarium	2003-08-14	2003	ca 6 km SSW of West Middleton, near the mouth of Buck Run	Washington	PA	40.1833	-80.45	40.2	-80.5
Carnegie Museum of Natural History, Herbarium	2005-09-28	2005	Wrights Woods, 6.5 mi, 100° from crossroads of Venetia Rd & Bebout Rd in Venetia, Nottingham Twp	Washington	PA	40.2446	-80.0299	40.2	-80
Carnegie Museum of Natural History, Herbarium	1988-09-19	1988	Colonel Denning State Park, PA 233, 2 mi SW of Doubling Gap, Lower Mifflin Twp.	Cumberland	PA	40.2012	-77.1337	40.2	-77.1
PH Herb	1977-06-25	1977		Montgomery	PA	40.1706	-75.3174	40.2	-75.3
PH Herb	1976-10-12	1976		Montgomery	PA	40.1706	-75.3174	40.2	-75.3
PH Herb	1973-10-19	1973		Montgomery	PA	40.1706	-75.3174	40.2	-75.3
PH Herb	1964-10-08	1964		Montgomery	PA	40.1706	-75.3174	40.2	-75.3
PH Herb	1964-08-02	1964		Montgomery	PA	40.1706	-75.3174	40.2	-75.3
PH Herb	1961-11-02	1961		Montgomery	PA	40.1706	-75.3174	40.2	-75.3
PH Herb	1959-10-27	1959		Montgomery	PA	40.1706	-75.3174	40.2	-75.3
PH Herb	1958-10-09	1958		Montgomery	PA	40.1706	-75.3174	40.2	-75.3
PH Herb	1958-10-09	1958		Montgomery	PA	40.1706	-75.3174	40.2	-75.3
PH Herb	1958-08-14	1958		Montgomery	PA	40.1706	-75.3174	40.2	-75.3
Brooklyn Botanic Garden Herb	1950-09-01	1950	along Delaware River, Somerset	Mercer	NJ	40.27	-74.85	40.3	-74.9
Brooklyn Botanic Garden Herb	1950-09-15	1950	River Rd. and Yardley Bridge, Wiburtha	Mercer	NJ	40.26	-74.84	40.3	-74.8
Brooklyn Botanic Garden Herb	1950-09-28	1950	shore of Delaware River, Fieldsboro	Burlington	NJ	40.27	-74.73	40.3	-74.7
Brooklyn Botanic Garden Herb	2001-09-07	2001	Block 52445D- swamp off Hughes drive	Mercer	NJ	40.2529	-74.7117	40.3	-74.7
Carnegie Museum of Natural History, Herbarium	1960-10-06	1960	Bristol Road and Valley Road, ca 1 mi NW of Hartsville	Bucks	PA	40.2549	-75.0278	40.3	-75
NCU Herb	1964-10-06	1964	along banks of the Delaware River, 1.75 mi south of Lalor St. and Fitch Way, Trenton	Mercer	NJ	40.2529	-74.7117	40.3	-74.7
Penn State Univ	2004-07-19	2004	Virginia pine forest next to open grassland and tank road	Dauphin	PA	40.3245	-76.8047	40.3	-76.8
PH Herb	1977-09-11	1977		Bucks	PA	40.2549	-75.0278	40.3	-75
PH Herb	1969-08-10	1969		Bucks	PA	40.2549	-75.0278	40.3	-75
PH Herb	1961-10-21	1961		Bucks	PA	40.2549	-75.0278	40.3	-75
PH Herb	1961-07-30	1961		Bucks	PA	40.2549	-75.0278	40.3	-75
PH Herb	1960-10-06	1960		Bucks	PA	40.2549	-75.0278	40.3	-75
PH Herb	1960-10-06	1960		Bucks	PA	40.2549	-75.0278	40.3	-75
PH Herb	1960-09-28	1960		Bucks	PA	40.2549	-75.0278	40.3	-75
PH Herb	1959-06-28	1959		Bucks	PA	40.2549	-75.0278	40.3	-75
PH Herb	1958-09-07	1958		Bucks	PA	40.2549	-75.0278	40.3	-75
PH Herb	1956-09-12	1956		Bucks	PA	40.2549	-75.0278	40.3	-75
PH Herb	1954-10-09	1954		Bucks	PA	40.2549	-75.0278	40.3	-75
PH Herb	1953-10-15	1953		Bucks	PA	40.2549	-75.0278	40.3	-75
PH Herb	1952-10-12	1952		Bucks	PA	40.2549	-75.0278	40.3	-75
PH Herb	1952-09-28	1952		Bucks	PA	40.2549	-75.0278	40.3	-75
PH Herb	1952-09-28	1952		Bucks	PA	40.2549	-75.0278	40.3	-75
PH Herb	1952-09-28	1952		Bucks	PA	40.2549	-75.0278	40.3	-75
PH Herb	1952-09-28	1952		Bucks	PA	40.2549	-75.0278	40.3	-75
PH Herb	1952-09-28	1952		Bucks	PA	40.2549	-75.0278	40.3	-75
PH Herb	1951-10-18	1951		Bucks	PA	40.2549	-75.0278	40.3	-75
PH Herb	1950-10-05	1950		Bucks	PA	40.2549	-75.0278	40.3	-75
PH Herb	1950-09-24	1950		Bucks	PA	40.2549	-75.0278	40.3	-75
PH Herb	1950-09-24	1950		Bucks	PA	40.2549	-75.0278	40.3	-75
PH Herb	1950-09-24	1950		Bucks	PA	40.2549	-75.0278	40.3	-75
PH Herb	1950-09-21	1950		Bucks	PA	40.2549	-75.0278	40.3	-75
PH Herb	1950-09-21	1950		Bucks	PA	40.2549	-75.0278	40.3	-75
PH Herb	1950-09-17	1950		Bucks	PA	40.2549	-75.0278	40.3	-75
PH Herb	1950-09-07	1950		Bucks	PA	40.2549	-75.0278	40.3	-75
PH Herb	1950-09-07	1950		Bucks	PA	40.2549	-75.0278	40.3	-75
PH Herb	1950-09-07	1950		Bucks	PA	40.2549	-75.0278	40.3	-75
PH Herb	1950-09-17	1950		Mercer	NJ	40.2529	-74.7117	40.3	-74.7
PH Herb	1950-09-17	1950		Mercer	NJ	40.2529	-74.7117	40.3	-74.7
PH Herb	1950-09-17	1950		Mercer	NJ	40.2529	-74.7117	40.3	-74.7
UCONN	1989-10-08	1989	Doylestown, at junction of Church and Snake Hill Roads	Bucks	PA	40.2983	-75.135	40.3	-75.1
Brooklyn Botanic Garden Herb	2006-10-03	2006	Pigeon Swamp, S of Deans-Rhode Hall Rd, about 0.75 mi E of Fresh Pond Rd.	Middlesex	NJ	40.3876	-74.456	40.4	-74.5
Brooklyn Botanic Garden Herb	2001-10-03	2001	Old Bridge, intersection of Texas Rd and Old Bridge Rd	Middlesex	NJ	40.355	-74.345	40.4	-74.3
Carnegie Museum of Natural History, Herbarium	1993-10-01	1993	Loyalhanna Township, Kiski Recreation Area along Bush Road (T940) & Loyalhanna Creek	Westmoreland	PA	40.4278	-79.4328	40.4	-79.4
Carnegie Museum of Natural History, Herbarium	1992-09-17	1992	St. Clair Township, 1 mi W of New Florence along Conrail tracks, State Game Lands 42 area	Westmoreland	PA	40.3792	-79.0847	40.4	-79.1
Carnegie Museum of Natural History, Herbarium	1988-09-20	1988	Aughwick Creek, Twp. 573, 0.5 mi N, junction of Rt 994 at Pogue, Cromwell Twp.	Huntingdon	PA	40.3922	-77.9914	40.4	-78
Carnegie Museum of Natural History, Herbarium	1988-09-18	1988	Horse Valley Run, PA 3002, 0.25 mi NW of Kansas Valley Rd., S of East Waterford, Jackson Twp.	Perry	PA	40.4226	-77.184	40.4	-77.2
Carnegie Museum of Natural History, Herbarium	1940-09-29	1940	1.5 mi SW of Stony Creek Mills	Berks	PA	40.3777	-75.9142	40.4	-75.9
FLAS	1940-08-29	1940	near roadside, Egelmans Reservoir, on Mt. Penn	Berks	PA	40.3777	-75.9142	40.4	-75.9
Miami University of Ohio	1992-06-29	1992	along canal near Tulpehawken Creek	Berks	PA	40.3777	-75.9142	40.4	-75.9
MO	2004-09-06	2004		Somerset	NJ	40.4003	-74.6333	40.4	-74.6
PH Herb	1997-07-31	1997		Berks	PA	40.3777	-75.9142	40.4	-75.9
PH Herb	1985-09-28	1985		Berks	PA	40.3777	-75.9142	40.4	-75.9
PH Herb	1965-09-22	1965		Berks	PA	40.3777	-75.9142	40.4	-75.9
PH Herb	1961-09-17	1961		Berks	PA	40.3777	-75.9142	40.4	-75.9
PH Herb	1960-07-18	1960		Berks	PA	40.3777	-75.9142	40.4	-75.9
PH Herb	1959-09-13	1959		Berks	PA	40.3777	-75.9142	40.4	-75.9
PH Herb	1958-09-05	1958		Berks	PA	40.3777	-75.9142	40.4	-75.9
PH Herb	1958-09-05	1958		Berks	PA	40.3777	-75.9142	40.4	-75.9
PH Herb	1957-09-21	1957		Berks	PA	40.3777	-75.9142	40.4	-75.9
PH Herb	1957-09-08	1957		Berks	PA	40.3777	-75.9142	40.4	-75.9
PH Herb	1957-09-05	1957		Berks	PA	40.3777	-75.9142	40.4	-75.9
PH Herb	1955-06-30	1955		Berks	PA	40.3777	-75.9142	40.4	-75.9
PH Herb	1952-09-21	1952		Berks	PA	40.3777	-75.9142	40.4	-75.9
PH Herb	1949-10-09	1949		Berks	PA	40.3777	-75.9142	40.4	-75.9
PH Herb	1940-09-29	1940		Berks	PA	40.3777	-75.9142	40.4	-75.9
PH Herb	1940-09-29	1940		Berks	PA	40.3777	-75.9142	40.4	-75.9
PH Herb	1940-09-15	1940		Berks	PA	40.3777	-75.9142	40.4	-75.9
PH Herb	1940-08-29	1940		Berks	PA	40.3777	-75.9142	40.4	-75.9
Tulane Herb	1938-09-05	1938		Berks	PA	40.3777	-75.9142	40.4	-75.9
Tulane Herb	1961-09-17	1961		Berks	PA	40.3777	-75.9142	40.4	-75.9
WVU	1965	1965		Berks	PA	40.3777	-75.9142	40.4	-75.9
Brooklyn Botanic Garden Herb	2006-10-03	2006	Sourland Mountain Preserve, along the Texas Eastern gas line cut	Somerset	NJ	40.4677	-74.7042	40.5	-74.7
Brooklyn Botanic Garden Herb	1983-09-01	1983	off Tices Lane, East Brunswick	Middlesex	NJ	40.46	-74.41	40.5	-74.4
Brooklyn Botanic Garden Herb	2003-09-10	2003	Duke Farms Estate, enclosure area	Somerset	NJ	40.53	-73.63	40.5	-73.6
Carnegie Museum of Natural History, Herbarium	1993-10-01	1993	Derry Township, bluffs of Livermore Cemetery, above Conemaugh River	Westmoreland	PA	40.4569	-79.3319	40.5	-79.3
Carnegie Museum of Natural History, Herbarium	1998-09-20	1998	5.6 km SSW of Donation, Standing Stone Creek & PA 26	Huntingdon	PA	40.5228	-77.9711	40.5	-78
PH Herb	1983-09-01	1983		Middlesex	NJ	40.494	-74.3839	40.5	-74.4
UCONN	1992-08-03	1992	Nockamixon, South of Rt 32, 1.2 mi E of Rt 611	Bucks	PA	40.4917	-75.1833	40.5	-75.2
Brooklyn Botanic Garden Herb	1950-11-02	1950	along Delaware River, N of Riegelsville	Warren	NJ	40.61	-75.19	40.6	-75.2
Brooklyn Botanic Garden Herb	2009-09-23	2009	Musconetcong Gorge Nature Preserve, Dennis Rd area	Hunterdon	NJ	40.5732	-74.8971	40.6	-74.9
Brooklyn Botanic Garden Herb	2007-09-19	2007	Saw Mill Rd, 0.3 mi W of Lower Fairmount	Hunterdon	NJ	40.5732	-74.8971	40.6	-74.9
Brooklyn Botanic Garden Herb	2006-09-19	2006	Kingwood, abandoned railroad along Capalong [Cakepoulin] Creek	Hunterdon	NJ	40.5732	-74.8971	40.6	-74.9
Brooklyn Botanic Garden Herb	2000-10-12	2000	Delaware River, W of Mt. Gilboa	Hunterdon	NJ	40.5732	-74.8971	40.6	-74.9
Brooklyn Botanic Garden Herb	2000-10-13	2000	Lamington River @ Burnt Mills	Somerset	NJ	40.63	-74.68	40.6	-74.7
Brooklyn Botanic Garden Herb	2007-09-18	2007	Washington Valley Park, along the Middle Branch, S of Gilbride Rd.,	Somerset	NJ	40.5888	-74.5554	40.6	-74.6
Brooklyn Botanic Garden Herb	2007-09-18	2007	Ashbrook Reservation, Power line right of way S of the High School, E of Raritan Rd.	Union	NJ	40.6159	-74.3632	40.6	-74.4
Carnegie Museum of Natural History, Herbarium	2007-10-14	2007	West Penn Trail SE of Saltsburg, right bank Conemaugh River, Saltsburg Twp.	Indiana	PA	40.6334	-79.1197	40.6	-79.1
Carnegie Museum of Natural History, Herbarium	2008-10-14	2008	Crooked Creek, E of Thomas Covered Bridge, Ark Garden 2000 ft E of Thomas bridge between stream & RR	Indiana	PA	40.6334	-79.1197	40.6	-79.1
Carnegie Museum of Natural History, Herbarium	2008-10-06	2008	SGL 153, Conemaugh Gap N side nose, 1.6 mi, 120°, SE from mouth of Toms Run near Strangford, Burrell	Indiana	PA	40.6334	-79.1197	40.6	-79.1
Carnegie Museum of Natural History, Herbarium	2008-09-22	2008	Little Mahoning Cr 0.8 mi SE of Smicksburg, between McCormick & Creek Rds & Little Mahoning	Indiana	PA	40.6334	-79.1197	40.6	-79.1
Carnegie Museum of Natural History, Herbarium	2008-09-17	2008	CF Lewis Natural Area, 400-5000 ft above mouth of Clark Run, trib of Conemaugh E of Seward	Indiana	PA	40.6334	-79.1197	40.6	-79.1
Carnegie Museum of Natural History, Herbarium	2008-09-29	2008	Black Lick Creek, right bank, 5120 ft E of bridge over Black Lick Creek W of Josephine, Center Twp	Indiana	PA	40.6334	-79.1197	40.6	-79.1
Carnegie Museum of Natural History, Herbarium	1988-09-19	1988	Delaware Creek at PA 333 bridge in Thompsontown, Delaware Twp.	Juniata	PA	40.5563	-77.343	40.6	-77.3
Carnegie Museum of Natural History, Herbarium	1997-09-27	1997	ca 1.9 mi NW of Slatington	Lehigh	PA	40.6058	-75.5055	40.6	-75.5
Carnegie Museum of Natural History, Herbarium	1997-09-27	1997	ca 1.3 mi NW of Lehigh Furnace	Lehigh	PA	40.6058	-75.5055	40.6	-75.5
PH Herb	1950-09-17	1950		Hunterdon	NJ	40.5732	-74.8971	40.6	-74.9
Brooklyn Botanic Garden Herb	2003-09-24	2003	Great Swamp Wildlife Refuge, Woodland Road Access near Loantaka Brook	Morris	NJ	40.7277	-74.4743	40.7	-74.5
Brooklyn Botanic Garden Herb	2005-09-27	2005	Passaic River County Park, between Springfield Avenue and the River	Union	NJ	40.6925	-74.4327	40.7	-74.4
Carnegie Museum of Natural History, Herbarium	1950-09-21	1950	along Delaware Canal, Coffeetown	Northampton	PA	40.7029	-75.3221	40.7	-75.3
Carnegie Museum of Natural History, Herbarium	1950-09-21	1950	Pennsylvania Canal, ca 0.5 mi S of Raubsville	Northampton	PA	40.7029	-75.3221	40.7	-75.3
New York State Museum	1992-09-28	1992	Oyster Bay; Massapequa Preserve	NASSAU	NY	40.7159	-73.6025	40.7	-73.6
New York State Museum	1992-09-28	1992	Oyster Bay; Massapequa Preserve	NASSAU	NY	40.7159	-73.6025	40.7	-73.6
PH Herb	1997-07-31	1997		Schuykill	PA	40.7172	-76.2009	40.7	-76.2
PH Herb	1985-09-28	1985		Schuykill	PA	40.7172	-76.2009	40.7	-76.2
PH Herb	1967-09-07	1967		Northampton	PA	40.7029	-75.3221	40.7	-75.3
PH Herb	1967-09-07	1967		Northampton	PA	40.7029	-75.3221	40.7	-75.3
PH Herb	1963-10-19	1963		Northampton	PA	40.7029	-75.3221	40.7	-75.3
PH Herb	1963-10-19	1963		Northampton	PA	40.7029	-75.3221	40.7	-75.3
PH Herb	1953-09-05	1953		Northampton	PA	40.7029	-75.3221	40.7	-75.3
PH Herb	1953-09-05	1953		Northampton	PA	40.7029	-75.3221	40.7	-75.3
PH Herb	1953-09-04	1953		Northampton	PA	40.7029	-75.3221	40.7	-75.3
PH Herb	1953-08-27	1953		Northampton	PA	40.7029	-75.3221	40.7	-75.3
PH Herb	1953-08-27	1953		Northampton	PA	40.7029	-75.3221	40.7	-75.3
PH Herb	1953-08-27	1953		Northampton	PA	40.7029	-75.3221	40.7	-75.3
PH Herb	1950-09-21	1950		Northampton	PA	40.7029	-75.3221	40.7	-75.3
PH Herb	1950-09-21	1950		Northampton	PA	40.7029	-75.3221	40.7	-75.3
Planting Fields Arboretum State Historic Park	1992-09-30	1992	inner side of the loob trail around the pond. Shu Swamp, Village of Mill Neck, (Oyster Bay Town)	Nassau	NY	40.7159	-73.6025	40.7	-73.6
UCONN	2010-07-15	2010	Stirling	Morris	NJ	40.6736	-74.503	40.7	-74.5
UCONN	2003-09-24	2003	Morristown	Morris	NJ	40.7277	-74.4743	40.7	-74.5
UGA Herb	1992-09-28	1992	Oyster Bay, Massapequa Preserve	Nassau	NY	40.7159	-73.6025	40.7	-73.6
Brooklyn Botanic Garden Herb	2005-09-01	2005	Pequest WMA, Muskonetcong River near Rt. 46, 1 mi NE of Buttzville	Warren	NJ	40.833	-74.9998	40.8	-75
Brooklyn Botanic Garden Herb	2004-09-25	2004	Hacklebarney State Park, Black (Lamington) River & Trout Brook Area	Morris	NJ	40.76	-74.73	40.8	-74.7
Brooklyn Botanic Garden Herb	2006-09-19	2006	Hacklebarney State Park, between Hacklebarney Rd and the Black River near Sportsmans lot 1	Morris	NJ	40.7501	-74.7204	40.8	-74.7
Brooklyn Botanic Garden Herb	2003-09-24	2003	Troy Meadow Natural Area, W. of Berwyck Rd., N. of Bea Meadow Pkwy.	Morris	NJ	40.839	-74.383	40.8	-74.4
Brooklyn Botanic Garden Herb	2003-09-24	2003	Troy Meadow Natural Area, W. of Berwyck Rd., N. of Bea Meadow Pkwy.	Morris	NJ	40.839	-74.383	40.8	-74.4
Brooklyn Botanic Garden Herb	2005-09-27	2005	Becker Park, 0.5 mi E of Beaufort, between Foulerton Brook and the power line	Essex	NJ	40.773	-74.2231	40.8	-74.2
Brooklyn Botanic Garden Herb	2003-09-12	2003	pond at Mountain Ave & Greenbrook Rd	Essex	NJ	40.773	-74.2231	40.8	-74.2
Carnegie Museum of Natural History, Herbarium	1997-09-27	1997	0.8 mi WNW of Lehigh Furnace Gap	Carbon	PA	40.7667	-75.7	40.8	-75.7
Carnegie Museum of Natural History, Herbarium	1991-09-21	1991	Bronx, NY Botanical Garden, along 30 m of rail fence by the dam on the Bronx River	Bronx	NY	40.8468	-73.8732	40.8	-73.9
Cleveland Museum of Natural History	2002-09-19	2002	Weedy floodplain meadow generally dominated by Phalaris arundinacea along west side of river 500 feet upstream from Huling Run; N 40 58' 59.3", W 79 34' 38.2"; East Brady Quad;	Armstrong	PA	40.788	-79.5031	40.8	-79.5
New York State Museum	1991-09-21	1991	Bronx, New York Botanical Gardens	BRONX	NY	40.8468	-73.8732	40.8	-73.9
New York State Museum	1992-09-13	1992	Town of Huntington, L.I.; West Hills County Park, S portion	SUFFOLK	NY	40.8333	-73.0262	40.8	-73
PH Herb	1956-09-05	1956		Warren	NJ	40.803	-75.0307	40.8	-75
PH Herb	1953-09-03	1953		Warren	NJ	40.803	-75.0307	40.8	-75
PH Herb	1953-09-03	1953		Warren	NJ	40.803	-75.0307	40.8	-75
PH Herb	1953-09-01	1953		Warren	NJ	40.803	-75.0307	40.8	-75
PH Herb	1953-08-27	1953		Warren	NJ	40.803	-75.0307	40.8	-75
PH Herb	1953-08-21	1953		Warren	NJ	40.803	-75.0307	40.8	-75
PH Herb	1950-11-02	1950		Warren	NJ	40.803	-75.0307	40.8	-75
UCONN	2001-08-16	2001	Morris Township	Morris	NJ	40.7609	-74.5437	40.8	-74.5
UCONN	2003-08-07	2003	Morris Township	Morris	NJ	40.7694	-74.5325	40.8	-74.5
UCONN	1990-09-30	1990	Morris Plains, West of American Road	Morris	NJ	40.8361	-74.4817	40.8	-74.5
UCONN	2003-09-24	2003	Parsippany-Troy Hills	Morris	NJ	40.839	-74.383	40.8	-74.4
Brooklyn Botanic Garden Herb	1953-08-27	1953	0.5 mi SE of Columbia	Warren	NJ	40.92	-75.09	40.9	-75.1
Brooklyn Botanic Garden Herb	2011-07-19	2011	Bear Creek Preserve, abandonded farmstead off Heller Road between road and I-80	Warren	NJ	40.9313	-74.9055	40.9	-74.9
Brooklyn Botanic Garden Herb	2001-09-25	2001	Allamuchy State Park, along the Sussex Branch Trail	Sussex	NJ	40.9167	-74.7333	40.9	-74.7
Brooklyn Botanic Garden Herb	2005-09-20	2005	Minisink County Park, Minisink Road, 1.2 mi SE of Lake Hopatcong, third pond	Morris	NJ	40.932	-74.614	40.9	-74.6
New York State Museum	1990-09-30	1990	Morris Plains; west of American Road	MORRIS	NJ	40.8672	-74.5004	40.9	-74.5
PH Herb	2003-09-24	2003		Morris	NJ	40.8672	-74.5004	40.9	-74.5
PH Herb	2003-09-24	2003		Morris	NJ	40.8672	-74.5004	40.9	-74.5
Brooklyn Botanic Garden Herb	2003-09-30	2003	Paullins KIll, between Paulina and Stillwater Road, along old rail line	Warren	NJ	40.98	-74.94	41	-74.9
Brooklyn Botanic Garden Herb	2005-10-04	2005	White Lake Wildlife Management Area, along the N side of White Lake	Warren	NJ	41.0022	-74.9133	41	-74.9
Brooklyn Botanic Garden Herb	2005-10-04	2005	Whittingham Wildlife Management Area, Big Spring fen between Big Spring Brook and Rt. 611	Sussex	NJ	41.0101	-74.7871	41	-74.8
Brooklyn Botanic Garden Herb	2008-09-23	2008	TNC Muckshaw Ponds Preserve N of Rt 618 near Parking lot	Sussex	NJ	41.0242	-74.7848	41	-74.8
Brooklyn Botanic Garden Herb	2009-09-22	2009	Muckshaw Ponds Preserve, ridges S of Big Muckshaw	Sussex	NJ	41.0245	-74.7793	41	-74.8
Brooklyn Botanic Garden Herb	2006-09-12	2006	Sparta Mountain WMA, along the Power Lines between Glen Rd. (Rt. 620) and the Ryker Lake access road	Sussex	NJ	41.0488	-74.5515	41	-74.6
Brooklyn Botanic Garden Herb	2003-09-11	2003	0.8 mi SE of Tabor	Morris	NJ	40.95	-74.48	41	-74.5
Brooklyn Botanic Garden Herb	2006-08-17	2006	Newark Watershed Lands, about 1.5 mi S of Newfoundland on Green Pond Rd	Morris	NJ	41.0299	-74.455	41	-74.5
Brooklyn Botanic Garden Herb	2002-10-01	2002	Charlotteburg, Green Pond Junction, NJ Transit tracks at Charlotteburg Rd.	Passaic	NJ	41.03	-74.42	41	-74.4
Brooklyn Botanic Garden Herb	2002-10-08	2002	Mountainside Park above Pompton Plains, Algonquin gas line cut	Morris	NJ	40.98	-74.32	41	-74.3
Brooklyn Botanic Garden Herb	2010-09-21	2010	Apshawa Preserve, county section along SW edge of the Butler Reservoir	Passaic	NJ	41.0281	-74.2889	41	-74.3
Brooklyn Botanic Garden Herb	2007-09-25	2007	Closter Nature Center, Closter Swamp, N of Ruckman Rd W of Piermont Rd	Bergen	NJ	40.9767	-73.9506	41	-74
Carnegie Museum of Natural History, Herbarium	2002-07-17	2002	West Branch Susquehanna, Bells Landing, ca 30 m N of N bank, 50 m downstream of confl with Bell Run	Clearfield	PA	40.9842	-78.5035	41	-78.5
Penn State Univ	1947-09-27	1947	1/2 mi sw of Shawnee	Monroe	PA	41.0219	-75.0975	41	-75.1
UCONN	2002-08-07	2002	Smithfield	Monroe	PA	41.0219	-75.0975	41	-75.1
UCONN	2003-09-30	2003	Hardwick Twp.	Warren	NJ	40.98	-74.94	41	-74.9
UCONN	2003-09-30	2003	Hardwick Twp.	Warren	NJ	40.98	-74.94	41	-74.9
UCONN	1984-09-23	1984	Fredon	Sussex	NJ	41.0083	-74.8	41	-74.8
UCONN	1992-09-21	1992	Fredon, Whittingham Natural Area	Sussex	NJ	41.0083	-74.8	41	-74.8
UCONN	2000-08-16	2000	Greenwich, Gimbel Preserve off Sherwood Road	Fairfield	CT	41.0389	-73.6142	41	-73.6
UCONN	1998-09-10	1998	Greenwich	Fairfield	CT	41.0389	-73.6142	41	-73.6
Brooklyn Botanic Garden Herb	2000-09-15	2000	Fairview Lake	Sussex	NJ	41.08	-74.9	41.1	-74.9
Brooklyn Botanic Garden Herb	2000-09-19	2000	Fairview Lake, along Blair Creek	Sussex	NJ	41.08	-74.9	41.1	-74.9
Brooklyn Botanic Garden Herb	2000-09-14	2000	Crater Lake	Sussex	NJ	41.109	-74.896	41.1	-74.9
Brooklyn Botanic Garden Herb	2009-09-24	2009	Paulins Kill at Hwy 663	Sussex	NJ	41.102	-74.847	41.1	-74.8
Brooklyn Botanic Garden Herb	2006-09-12	2006	Paulinskill WMA, Hyper Humus Swamp, road through old humus pits, now shallow ponds	Sussex	NJ	41.0808	-74.7105	41.1	-74.7
Brooklyn Botanic Garden Herb	2005-08-28	2005	Uttertown Bog	Passaic	NJ	41.11	-74.41	41.1	-74.4
Brooklyn Botanic Garden Herb	2002-10-03	2002	Houvenkopf Mtn. above West Mahwah, along Stag Hill Road at power line cut	Bergen	NJ	41.11	-74.18	41.1	-74.2
New York State Museum	1987-09-18	1987	Stony Point; Iona Island (Round Island)	ROCKLAND	NY	41.125	-74.015	41.1	-74
New York State Museum	1993-09-08	1993	Stony Point; Iona Island	ROCKLAND	NY	41.125	-74.015	41.1	-74
New York State Museum	2005-09-27	2005	Peekskill, Bear Mountain Bridge Road (Route 202). Maptech determined coordinates 41.29826°N, -71.94990°W	WESTCHESTER	NY	41.0572	-73.794	41.1	-73.8
UCONN	2001-08-30	2001	Greenwich	Fairfield	CT	41.0848	-73.6983	41.1	-73.7
UGA Herb	2001-09-25	2001	Allamuchy State Park, Byram	Sussex	NJ	41.0998	-74.6652	41.1	-74.7
UCONN	2002-10-03	2002	Mahwah Township	Bergen	NJ	41.1833	-74.3	41.2	-74.3
UCONN	1996-10-01	1996	Pound Ridge	Westchester	NY	41.2064	-73.5747	41.2	-73.6
UCONN	1999-09-28	1999	Weston	Fairfield	CT	41.2255	-73.3711	41.2	-73.4
UCONN	1999-09-28	1999	Weston	Fairfield	CT	41.2255	-73.3711	41.2	-73.4
UCONN	1991-10-15	1991	Fairfield, Mill River	Fairfield	CT	41.1739	-73.2686	41.2	-73.3
Yale Univ	9/28/1999	1999	Weston	Fairfield	CT	41.2284	-73.3726	41.2	-73.4
Yale Univ	9/28/1999	1999	Weston	Fairfield	CT	41.2129	-73.3548	41.2	-73.4
Yale Univ	10/17/1986	1986	Fairfield	Fairfield	CT	41.1779	-73.2735	41.2	-73.3
Yale Univ	10/15/1991	1991	Fairfield	Fairfield	CT	41.1779	-73.2735	41.2	-73.3
Brooklyn Botanic Garden Herb	2011-09-13	2011	Delaware State Forest, Five MIle Meadow Rd about 1 mile S of Rt. 739	Pike	PA	41.3066	-75.0089	41.3	-75
Brooklyn Botanic Garden Herb	2000-10-04	2000	High Point State Park, marsh NE of Deckertown Trnpk, W of TNC Mashipacong tract	Sussex	NJ	41.27	-74.75	41.3	-74.8
Penn State Univ	1993-08-31	1993	abundant on open sand/gravel bar along Pine Creek, ca 2.5 miles S by very slightly SE of Slate Run	Lycoming	PA	41.2695	-76.9956	41.3	-77
UCONN	2005-09-27	2005	Stony Point	Rockland	NY	41.3143	-73.9858	41.3	-74
UCONN	2005-09-27	2005	Peekskill	Westchester	NY	41.2983	-73.9499	41.3	-73.9
UCONN	1999-09-28	1999	Redding	Fairfield	CT	41.3044	-73.3933	41.3	-73.4
UCONN	1999-09-28	1999	Redding, rt 58, near John Read Rd	Fairfield	CT	41.3044	-73.3933	41.3	-73.4
UCONN	1999-08-28	1999	Redding, Route 58, near John Read Road	Fairfield	CT	41.3044	-73.3933	41.3	-73.4
UCONN	1999-09-28	1999	Easton	Fairfield	CT	41.2658	-73.3014	41.3	-73.3
UCONN	1984-10-13	1984	Branford, Branford Land Trust	New Haven	CT	41.2778	-72.8003	41.3	-72.8
UCONN	1999-09-19	1999	Groton, Bluff Point	New London	CT	41.3142	-72.0358	41.3	-72
Yale Univ	9/28/1999	1999	Redding	Fairfield	CT	41.305	-73.3914	41.3	-73.4
Yale Univ	10/13/1984	1984	Branford	New Haven	CT	41.2859	-72.7987	41.3	-72.8
Brooklyn Botanic Garden Herb	2004-09-11	2004	Rt 84, E of Sterling Forest Lake [Sterling Forest]	Orange	NY	41.4061	-74.2795	41.4	-74.3
Brooklyn Botanic Garden Herb	2000-10-09	2000	Black Rock Forest	Orange	NY	41.4061	-74.2795	41.4	-74.3
Brooklyn Botanic Garden Herb	1993-10-15	1993	Harriman State Park, Tiorati Beach nr Tiorati Circle, elev 340 m	Orange	NY	41.4061	-74.2795	41.4	-74.3
Carnegie Museum of Natural History, Herbarium	2005-09-29	2005	Taylor, W of Lackawanna River	Lackawanna	PA	41.4335	-75.6322	41.4	-75.6
New York State Museum	1992-10-01	1992	U.S. Military Academy Reservation: Fire Break 3, E side of Cranberry Mtn. Elevation 305 m. UTM 583100 4578400	ORANGE	NY	41.4061	-74.2795	41.4	-74.3
New York State Museum	1992-09-30	1992	U.S. Military Academy Reservation: Stream W of Stables, S of Firebreak 7. Elevation 120 m. UTM 585000 4578400	ORANGE	NY	41.4061	-74.2795	41.4	-74.3
New York State Museum	1992-09-17	1992	U.S. Military Academy Reservation: Popolopen Brook Floodplain, opposite end of Firebreak 1. Elevation 160 m. UTM 582400 4576200.	ORANGE	NY	41.4061	-74.2795	41.4	-74.3
New York State Museum	2002-09-02	2002	U.S. Military Academy Reservation: Mine Lake Road, S of Mine Lake. Town of Highlands. Elevation 230 m. UTM 579600 4577000.	ORANGE	NY	41.4061	-74.2795	41.4	-74.3
New York State Museum	1992-09-02	1992	U.S. Military Academy Reservation: Along Mine Torne Road, near S base of The Torne. Elevation 175 m. UTM 582700 4575100	ORANGE	NY	41.4061	-74.2795	41.4	-74.3
New York State Museum	1992-08-19	1992	U.S. Military Academy Reservation: Lake Georgina, NW Shore. Elevation 350 m. UTM 576500 4577000	ORANGE	NY	41.4061	-74.2795	41.4	-74.3
New York State Museum	1992-08-19	1992	Constitution Island; N shore of island, just W of railroad. Elevation 1m; UTM 587500 4584500	PUTNAM	NY	41.4169	-73.731	41.4	-73.7
New York State Museum	2000-10-03	2000	Haddam, west side of Route 154 just north of Route 82 entrance ramp to Route 9.	MIDDLESEX	CT	41.4494	-72.5396	41.4	-72.5
NYBG	2008-09-20	2008	ca 7 km (by air) W of New York/Connecticut state border and ca 10 km (by air) N of Putnam/Westchester county border, Ice Pond Conservation Area, E of Ice Pond Road, N of Route 312 and W of Ice Pond	Putnam	NY	41.4169	-73.731	41.4	-73.7
NYBG	2007-10-10	2007	ca 7 km (by air) W of New York/Connecticut state border and ca 10 km (by air) N of Putnam/Westchester county border, Ice Pond Conservation Area, E of Ice Pond Road, N of Route 312 and W of Ice Pond.	Putnam	NY	41.4169	-73.731	41.4	-73.7
UCONN	2004-09-11	2004	Warwick	Orange	NY	41.4061	-74.2795	41.4	-74.3
UCONN	2001-06-09	2001	Danbury	Fairfield	CT	41.375	-73.4522	41.4	-73.5
UCONN	2005-09-30	2005	North Haven	New Haven	CT	41.425	-72.8411	41.4	-72.8
UCONN	1993-06-02	1993	East Haddam,Chapman's Pond	Middlesex	CT	41.4386	-72.4447	41.4	-72.4
UCONN	2000-09-28	2000	Lyme	New London	CT	41.3889	-72.3947	41.4	-72.4
UCONN	1999-09-04	1999	Waterford	New London	CT	41.4075	-72.1325	41.4	-72.1
UCONN	2004-09-15	2004	Waterford	New London	CT	41.4149	-72.1288	41.4	-72.1
UCONN	2003-09-14	2003	North Stonington	New London	CT	41.4331	-71.8394	41.4	-71.8
UCONN	2005-09-08	2005	Charlestown	Washington	RI	41.3806	-71.7002	41.4	-71.7
UGA Herb	1992-08-19	1992	Constitution Island (N shore)	Putnam	NY	41.4169	-73.731	41.4	-73.7
Yale Univ	10/1/2004	2004	Millville	New Haven	CT	41.3908	-72.9403	41.4	-72.9
Yale Univ	1996-09-12	1996	Guilford	New Haven	CT	41.3908	-72.9403	41.4	-72.9
Yale Univ	6/2/1993	1993	East Haddam	Middlesex	CT	41.4494	-72.5396	41.4	-72.5
Yale Univ	8/1/2001	2001	Oakdale	New London	CT	41.4461	-72.0929	41.4	-72.1
Yale Univ	9/12/2003	2003	Franklin	New London	CT	41.4461	-72.0929	41.4	-72.1
Yale Univ	9/19/1999	1999	Groton	New London	CT	41.3623	-72.0285	41.4	-72
ILLS	2001-08-01	2001	Oakdale: Fellows Road near Old Colchester Road. Elevation about 100 meter.	New London	CT	41.4624	-72.1652	41.5	-72.2
Morton Arboretum	2011-07-31	2011	Kankakee Sands Preserve, N of rt 113 between rt 53 and River rd in Braidwood	Will	IL	41.5274	-88.0298	41.5	-88
UCONN	2004-09-30	2004	Bridgewater	Litchfield	CT	41.4958	-73.3544	41.5	-73.4
UCONN	2005-05-11	2005	Wallingford	New Haven	CT	41.4839	-72.8198	41.5	-72.8
UCONN	2000-10-03	2000	Haddam, west side of Rt 154, just north of Rt 82 entrance ramp Rt 9	Middlesex	CT	41.4661	-72.5447	41.5	-72.5
UCONN	2001-08-01	2001	Montville, Oakdale	New London	CT	41.4625	-72.1653	41.5	-72.2
UCONN	2003-09-13	2003	Montville, Oakdale	New London	CT	41.4672	-72.165	41.5	-72.2
UCONN	2005-09-13	2005	Hopkinton	Washington	RI	41.5205	-71.773	41.5	-71.8
Yale Univ	9/19/1990	1990	East Haddam	Middlesex	CT	41.4798	-72.3943	41.5	-72.4
Yale Univ	9/14/2003	2003	North Stonington	New London	CT	41.4697	-71.8753	41.5	-71.9
UCONN	2004-09-30	2004	Bridgewater	Litchfield	CT	41.5586	-73.3525	41.6	-73.4
UCONN	2004-09-30	2004	Roxbury	Litchfield	CT	41.5597	-73.3331	41.6	-73.3
UCONN	2000-10-04	2000	Washington	Litchfield	CT	41.6428	-73.3167	41.6	-73.3
UCONN	2004-08-18	2004	East Hampton	Middlesex	CT	41.5791	-72.4915	41.6	-72.5
UCONN	2002-05-19	2002	Colchester	New London	CT	41.5635	-72.4558	41.6	-72.5
UCONN	2001-09-26	2001	Colchester	New London	CT	41.5755	-72.3319	41.6	-72.3
UCONN	2003-09-12	2003	Franklin	New London	CT	41.6066	-72.1153	41.6	-72.1
Yale Univ	9/30/2004	2004	Roxbury	Litchfield	CT	41.554	-73.3006	41.6	-73.3
Cleveland Museum of Natural History	2000-10-04	2000	On trail to Reljanovic's house, east of trail to Aralia population.	Lake	OH	41.6933	-81.3036	41.7	-81.3
New York State Museum	1987-09-10	1987	Fishkill; Fishkill Creek	DUTCHESS	NY	41.7176	-73.807	41.7	-73.8
UCONN	2001-08-21	2001	New Milford	Litchfield	CT	41.6667	-73.5083	41.7	-73.5
UCONN	2001-08-21	2001	New Milford	Litchfield	CT	41.6667	-73.5083	41.7	-73.5
UCONN	1993-10-08	1993	Kent, Schaghticoke Road	Litchfield	CT	41.7317	-73.4531	41.7	-73.5
UCONN	2001-08-08	2001	Washington	Litchfield	CT	41.6533	-73.3189	41.7	-73.3
UCONN	2001-08-23	2001	Washington	Litchfield	CT	41.6533	-73.3189	41.7	-73.3
Brooklyn Botanic Garden Herb	2000-09-13	2000	Fairview Lake	Sussex	NJ	41.8	-74.9	41.8	-74.9
Brooklyn Botanic Garden Herb		2001	Fairview Lake	Sussex	NJ	41.8	-74.6	41.8	-74.6
New York State Museum	2001-10-14	2001	Pomfret, south side of Route 244, 0.2 mile east of Nightingale Brook at gated logging road. GPS determined coordinates: 41.89916°N, -72.00923°W.	WINDHAM	CT	41.8343	-71.988	41.8	-72
SWSL	1998-09-18	1998		Hartford	CT	41.77	-72.7154	41.8	-72.7
UCONN	1991-10-07	1991	Windsor, Rainbow. East of Rainbow Dam, Farmington River	Hartford	CT	41.77	-72.7154	41.8	-72.7
UCONN	1998-09-18	1998	Windsor	Hartford	CT	41.77	-72.7154	41.8	-72.7
UCONN	1998-09-30	1998	Windsor	Hartford	CT	41.77	-72.7154	41.8	-72.7
UCONN	2004-09-17	2004	Mansfield, Storrs	Tolland	CT	41.803	-72.2737	41.8	-72.3
Yale Univ	10/7/1991	1991	Windsor	Hartford	CT	41.77	-72.7154	41.8	-72.7
Yale Univ	10/14/2001	2001	Pomfret	Windham	CT	41.8343	-71.988	41.8	-72
New York State Museum	1997-10-08	1997	Town of Olive; Hamlet of West Shokan, Watson Hollow Road (=County Road 42 = Peekamoose Road) between utility poles 23 and 24, north side of road, 100 ft. east of Maltby Hollow Brook Elevation: 70	ULSTER	NY	41.8563	-74.1466	41.9	-74.1
New York State Museum	1994-10-17	1994	Woodstock: Meads Mtn Rd. Elevation 320 m. UTM 5734004569200	ULSTER	NY	41.8563	-74.1466	41.9	-74.1
New York State Museum	1996-06-06	1996	New Paltz: Route 299, about 2/10 mile W of Wawarsing Road. Wetland on W side of Road. Elev. 350 ft.	ULSTER	NY	41.8563	-74.1466	41.9	-74.1
New York State Museum	1991-10-20	1991	Willington; 43 Schofield Rd.	TOLLAND	CT	41.8531	-72.3584	41.9	-72.4
UCONN	2005-06-28	2005	Salisbury	Litchfield	CT	41.9249	-73.362	41.9	-73.4
UCONN	2005-06-18	2005	Willington	Tolland	CT	41.9134	-72.2902	41.9	-72.3
UCONN	1999-09-30	1999	Willington, 43 Schofield Road	Tolland	CT	41.9114	-72.2889	41.9	-72.3
UCONN	1991-10-20	1991	Willington, 43 Schofield Road	Tolland	CT	41.9114	-72.2889	41.9	-72.3
UCONN	2001-10-14	2001	Pomfret	Windham	CT	41.8992	-72.0092	41.9	-72
UCONN	2001-07-26	2001	Pomfret	Windham	CT	41.8992	-72.0092	41.9	-72
Yale Univ	10/20/1991	1991	Willington	Tolland	CT	41.8531	-72.3584	41.9	-72.4
UCONN	2003-09-12	2003	East Longmeadow	Hampden	MA	42.0379	-72.533	42	-72.5
UCONN	2004-10-01	2004	Millville	Worcester	MA	42.0453	-71.5821	42	-71.6
Brooklyn Botanic Garden Herb	1993-10-17	1993	Woodstock: Meads Mtn. Rd. Elevation 320 m. UTM 573400 4569200	Ulster	NY	42.07	-74.12	42.1	-74.1
Cleveland Museum of Natural History	1991-10-02	1991	Open, partially shaded edges along sandy trail about midway between Thompson Circle and Thompson Bay; 162 degrees and .37 miles from Signal Tower Foundation;	Erie	PA	42.052	-80.057	42.1	-80.1
Cleveland Museum of Natural History	2007-10-05	2007	Edge of mowed lawn area along east embankment of Grave Yard Pond 700 feet west of Grave Yard Pond bridge; 100 foot zone between Calamagrostis-Solidago canadensis-Eupatorium perfoliatum meadow locally dominated by hundreds of fruiting culms of Microstegium vimineum; N 42 09' 30", W 80 05' 36"; Erie North Quad;	Erie	PA	42.052	-80.057	42.1	-80.1
ILLS	2000-09-27	2000	Longmeadow: woods road south of Denslow Road, parallel and east of powerline right-of-way.	Hampden	MA	42.05	-72.5667	42.1	-72.6
New York State Museum	1991-10-02	1991	Township of Mill Creek; Presque Isle State Park, trail about midway between Thompson Circle and Thompson Bay; 162 degrees and .37 miles from Signal Tower Foundation	ERIE	PA	42.052	-80.057	42.1	-80.1
UCONN	2007-11-06	2007	Mount Washington	Berkshire	MA	42.1	-73.4667	42.1	-73.5
UCONN	2000-09-07	2000	West Springfield, Mittineague Park along Block Brook, south of main park road	Hampden	MA	42.0986	-72.6508	42.1	-72.7
UCONN	2004-10-01	2004	Mendon	Worcester	MA	42.0686	-71.5539	42.1	-71.6
New York State Museum	1994-09-26	1994	Athens; Murderers Creek	GREENE	NY	42.2998	-74.016	42.3	-74
New York State Museum	1994-10-20	1994	Athens, Hudson River at mouth of Murderers Creek by D.E.C. boat launch	GREENE	NY	42.2998	-74.016	42.3	-74
New York State Museum	1994-10-11	1994	Rogers Island; south swamp, ca middle, along cent. channel n. of tidal reach	COLUMBIA	NY	42.2652	-73.6562	42.3	-73.7
UCONN	2007-11-06	2007	Berkshire County; roadside pull off by old jersey barrier	Berkshire	MA	42.3333	-73.25	42.3	-73.3
UGA Herb	1994-10-20	1994	Athens	Greene	NY	42.2998	-74.016	42.3	-74
Cleveland Museum of Natural History	1995-09-23	1995	South Westerlo; Old Homestead Farm on Route 32, just S of County Route 406. Elev. about 1000 feet.	Albany	NY	42.6621	-73.8491	42.7	-73.8
New York State Museum	1995-09-23	1995	South Westerlo: Old Homestead Farm on Route 32, just S of County Route 406	ALBANY	NY	42.6621	-73.8491	42.7	-73.8
New York State Museum	2004-09-25	2004	Town of Schodack, Schodack Island State Park: w. side of Schodack Creek opposite Schodack Landing, near S. end of mowed trail. Elevation 12 feet.	RENSSELAER	NY	42.699	-73.595	42.7	-73.6
UGA Herb	1995-09-23	1995	South Westerlo	Albany	NY	42.6621	-73.8491	42.7	-73.8
Delaware State University	2005-10-02	2005		Talbot	MD	38.769	-76.1138	38.8	-76.1
Delaware State University	2006-09-19	2006		Talbot	MD	38.769	-76.1138	38.8	-76.1
Delaware State University	2006-10-15	2006		Caroline	MD	38.8752	-75.8308	38.9	-75.8
Delaware State University	2001-06-07	2001		New Castle	DE	39.6956	-75.6117	39.7	-75.6
Delaware State University	1999-10-17	1999		New Castle	DE	39.6956	-75.6117	39.7	-75.6
Delaware State University	1951-10-03	1951		New Castle	DE	39.6956	-75.6117	39.7	-75.6
Delaware State University	1952-09-30	1952		New Castle	DE	39.6956	-75.6117	39.7	-75.6
Delaware State University	1958-10-21	1958		New Castle	DE	39.6956	-75.6117	39.7	-75.6
Delaware State University	1942-10-20	1942		New Castle	DE	39.6956	-75.6117	39.7	-75.6
Delaware State University	1943-10-09	1943		New Castle	DE	39.6956	-75.6117	39.7	-75.6
Delaware State University	1945-11-05	1945		New Castle	DE	39.6956	-75.6117	39.7	-75.6
Delaware State University	2000-10-09	2000		Orange	NY	41.4061	-74.2795	41.4	-74.3
Delaware State University	2001-10-02	2001		Lafayette	MS	34.3546	-89.5122	34.4	-89.5
Delaware State University	2005-09-24	2005		Lehigh	PA	40.6058	-75.5055	40.6	-75.5
Delaware State University	1997-09-22	1997		Anne Arundel	MD	39.0579	-76.5769	39.1	-76.6
Delaware State University	1997-10-05	1997		Prince George's	MD	38.9063	-76.8822	38.9	-76.9
Delaware State University	2005-09-10	2005		Prince George's	MD	38.9063	-76.8822	38.9	-76.9
Delaware State University	1999-10-03	1999		Henry	AL	31.4935	-85.2538	31.5	-85.3
Delaware State University	1985-09-27	1985		Jackson	KY	37.4135	-83.9915	37.4	-84
Delaware State University	1985-09-01	1985		Laurel	KY	37.1067	-84.0835	37.1	-84.1
Delaware State University	2001-10-07	2001		Laurel	KY	37.1067	-84.0835	37.1	-84.1
Delaware State University	2009-08-20	2009		Chester	PA	39.9888	-75.6833	40	-75.7
Delaware State University	2009-09-03	2009		Chester	PA	39.9888	-75.6833	40	-75.7

## Sheet: lat long by 0.1
lat	long	years from present (2015)
30.3	-84.9	46
30.8	-85.2	56
30.9	-91.4	23
31	-84.9	68
31.2	-90.8	14
31.5	-91.4	37
31.5	-85.3	16
31.6	-85	31
31.7	-86.3	6
31.8	-84.7	27
31.8	-85.9	7
31.9	-85.3	17
32	-81.1	55
32	-88.3	21
32	-91.3	13
32.3	-90.9	12
32.4	-85.1	11
32.4	-88.7	11
32.4	-91.2	22
32.4	-91.3	22
32.6	-85.3	55
32.8	-80	23
32.9	-80.7	33
33.1	-80	7
33.1	-88.6	12
33.1	-89.1	12
33.2	-87.5	71
33.3	-81.4	63
33.3	-84	28
33.3	-84.3	62
33.3	-85.4	29
33.5	-86.8	10
33.6	-83.2	63
33.6	-83.5	36
33.7	-80.8	14
33.7	-85.8	36
33.8	-81.9	28
33.8	-84.3	19
33.8	-84.4	68
33.8	-87.3	43
33.8	-89.8	28
33.9	-81.2	58
33.9	-84.6	14
34	-81	54
34	-81.7	23
34	-83.4	47
34	-84.1	42
34	-86.6	17
34.1	-79.7	38
34.1	-82.9	36
34.1	-83.2	35
34.1	-89.7	7
34.2	-82.1	21
34.2	-82.5	37
34.2	-85.6	8
34.2	-89	21
34.3	-80.6	10
34.3	-81.6	15
34.3	-83.5	53
34.3	-83.8	60
34.3	-85.2	64
34.3	-86.3	23
34.3	-88.7	17
34.4	-84.1	60
34.4	-89.5	41
34.4	-90	12
34.5	-82	32
34.5	-82.6	40
34.5	-84	14
34.5	-84.9	18
34.5	-94.3	13
34.6	-78.6	49
34.6	-83.3	63
34.6	-83.7	57
34.6	-87.3	40
34.7	-77.4	15
34.7	-81.6	30
34.7	-83	29
34.7	-87.7	81
34.7	-88.2	49
34.8	-82.7	47
34.8	-84.8	14
34.8	-87	46
34.8	-88.9	21
34.8	-89.5	48
34.9	-82.4	30
34.9	-83.4	50
34.9	-85.2	64
34.9	-90	37
35	-77.4	5
35	-80.1	6
35	-80.6	58
35	-81.1	21
35	-81.6	58
35.1	-77.1	5
35.1	-78.9	49
35.1	-81.6	22
35.1	-84	13
35.1	-84.5	28
35.1	-85.6	46
35.2	-79.5	60
35.2	-80.8	58
35.2	-82.8	45
35.2	-83.4	33
35.3	-80.2	7
35.3	-82.2	79
35.3	-82.5	40
35.3	-83.2	42
35.4	-78.8	59
35.4	-80.6	52
35.4	-81.9	32
35.4	-83.4	55
35.4	-83.6	12
35.4	-84.6	15
35.5	-77.7	4
35.5	-81.2	58
35.5	-83	57
35.5	-83.7	11
35.5	-83.9	14
35.5	-84	13
35.5	-84.3	50
35.5	-87.5	39
35.6	-77.4	4
35.6	-80.5	59
35.6	-82.5	18
35.6	-84.9	36
35.6	-88.1	66
35.7	-77.9	4
35.7	-79.3	59
35.7	-79.8	17
35.7	-80.9	57
35.7	-81.6	23
35.7	-82	82
35.7	-83.6	8
35.7	-84.3	37
35.8	-77.1	57
35.8	-78.6	46
35.8	-78.7	51
35.8	-82.7	57
35.8	-83.2	15
35.8	-84	37
35.9	-76.6	57
35.9	-80.5	59
35.9	-81.5	59
35.9	-82.3	57
35.9	-84.5	41
35.9	-85	45
36	-77.9	4
36	-79.1	58
36	-82.1	57
36	-84	79
36	-85.9	29
36.1	-76.6	57
36.1	-77	60
36.1	-78.3	4
36.1	-79.4	59
36.1	-80.2	57
36.1	-81.9	57
36.1	-84.2	81
36.2	-86.8	45
36.3	-76.2	57
36.3	-77.7	59
36.3	-87.1	48
36.3	-83.5	79
36.4	-76.7	57
36.4	-77.5	57
36.4	-79.3	58
36.4	-80.3	57
36.4	-84.1	33
36.5	-89.1	29
36.6	-88.3	43
36.6	-94.1	12
36.7	-76.6	42
36.7	-76.7	36
36.7	-77.6	74
36.7	-78.9	44
36.7	-80.3	40
36.7	-82	46
36.7	-82.6	46
36.7	-83.1	46
36.7	-83.7	33
36.7	-84.5	66
36.7	-85.1	46
36.7	-85.7	46
36.7	-88.6	33
36.7	-89	27
36.7	-90.4	24
36.7	-91.4	25
36.7	-93.8	15
36.8	-81.6	40
36.8	-84.1	74
36.8	-87.9	38
36.8	-89.9	7
36.8	-91.9	14
36.8	-92.2	6
36.9	-76.3	45
36.9	-83.2	84
36.9	-83.9	34
36.9	-88.3	43
37	-82.6	46
37	-85.6	41
37	-85.9	20
37	-88.1	6
37	-90.1	8
37	-92.1	5
37.1	-76.9	41
37.1	-77.6	36
37.1	-82.8	37
37.1	-83.4	41
37.1	-84.1	37
37.1	-84.6	66
37.1	-85.3	42
37.1	-88.7	45
37.1	-89	5
37.1	-90.1	8
37.2	-76.5	40
37.2	-77.2	84
37.2	-79.1	42
37.2	-83.2	47
37.2	-86.7	44
37.2	-88.7	48
37.2	-89.1	23
37.2	-89.2	14
37.2	-90.2	11
37.3	-76.7	32
37.3	-76.8	26
37.3	-80.7	28
37.3	-81.2	32
37.3	-82	47
37.3	-83	41
37.3	-90	10
37.3	-91.5	11
37.4	-77.5	11
37.4	-79.2	36
37.4	-81.6	14
37.4	-82.4	33
37.4	-84	30
37.4	-84.3	41
37.4	-88.6	48
37.4	-89.5	6
37.5	-78.3	45
37.5	-83.3	21
37.5	-84.7	27
37.5	-85.7	22
37.5	-88.9	20
37.5	-89.2	24
37.6	-77.9	39
37.6	-79.1	51
37.6	-80.6	10
37.6	-81.5	20
37.6	-84.6	15
37.7	-77.9	45
37.7	-80.8	22
37.7	-82.2	18
37.7	-83.1	18
37.7	-83.5	15
37.7	-84	41
37.7	-84.3	56
37.7	-85.2	12
37.8	-79.4	16
37.8	-81.2	9
37.8	-82	39
37.8	-82.5	50
37.8	-83.9	29
37.8	-86.5	12
37.9	-76.4	16
37.9	-78.3	51
37.9	-80.5	15
37.9	-83.3	18
38	-77.4	40
38	-81.1	59
38	-84.2	60
38	-84.5	29
38	-86.7	8
38	-87	8
38	-87.8	8
38.1	-81.7	37
38.1	-82.7	25
38.1	-83.8	31
38.1	-84.7	37
38.2	-78.1	20
38.2	-82.1	21
38.2	-82.5	29
38.2	-83.4	28
38.2	-86.1	12
38.3	-80	14
38.3	-80.8	7
38.3	-81.6	44
38.3	-83	50
38.3	-84	29
38.3	-85.9	10
38.3	-86.4	8
38.3	-91.6	8
38.4	-82.3	20
38.4	-82.7	29
38.4	-83.7	12
38.4	-85.7	19
38.4	-90.7	8
38.5	-78.4	12
38.5	-80.4	15
38.5	-81.1	41
38.5	-81.9	14
38.5	-83.3	29
38.5	-84.8	12
38.5	-90.5	5
38.5	-82.5	40
38.6	-82.9	29
38.6	-86.1	8
38.6	-86.5	8
38.7	-79.3	28
38.7	-80.7	15
38.7	-81.4	15
38.7	-84.1	34
38.7	-84.6	12
38.7	-85.8	8
38.7	-86.8	8
38.7	-87.4	8
38.7	-90.4	23
38.7	-90.5	23
38.8	-77.2	39
38.8	-79.9	8
38.8	-82	42
38.8	-82.3	28
38.8	-82.9	30
38.8	-85	26
38.8	-85.4	8
38.8	-91.9	17
38.8	-83.5	35
38.8	-76.1	10
38.9	-77	21
38.9	-80.2	19
38.9	-80.8	19
38.9	-81.1	15
38.9	-84.9	24
38.9	-86	8
38.9	-92.4	7
38.9	-83.9	38
38.9	-75.8	9
38.9	-76.9	18
39	-78.9	32
39	-80.5	8
39	-81.4	7
39	-84.4	33
39	-84.7	120
39	-85.6	8
39.1	-77.1	26
39.1	-77.6	26
39.1	-79.2	30
39.1	-79.6	9
39.1	-80	6
39.1	-83	18
39.1	-84.2	24
39.1	-76.6	18
39.2	-76.9	35
39.2	-81.1	16
39.2	-82.5	26
39.2	-84.5	24
39.2	-85.2	8
39.2	-86.5	8
39.3	-77.8	26
39.3	-78.6	31
39.3	-80	12
39.3	-80.3	8
39.3	-80.7	17
39.3	-81.5	7
39.3	-86.8	8
39.4	-75.4	11
39.4	-76.6	54
39.4	-78.9	11
39.5	-76.3	50
39.5	-77.4	34
39.5	-78	11
39.5	-79.7	20
39.5	-80.2	8
39.5	-80.9	7
39.6	-76	62
39.6	-77.8	27
39.6	-78.3	31
39.6	-78.8	31
39.6	-80	18
39.6	-80.7	17
39.6	-83	5
39.7	-75.6	73
39.7	-76	19
39.8	-74.5	9
39.8	-75.4	12
39.8	-77.2	12
39.8	-86.1	5
39.8	-87.2	11
39.9	-74.8	9
39.9	-75.4	57
39.9	-75.6	16
39.9	-77.7	28
39.9	-78.1	28
39.9	-79.9	8
39.9	-80.2	11
39.9	-80.7	11
40	-74.8	65
40	-75.1	62
40	-75.6	10
40	-75.7	72
40	-78.5	25
40	-79.7	9
40	-80	9
40.1	-76.3	52
40.1	-78	13
40.2	-75.3	57
40.2	-77.1	27
40.2	-80	10
40.2	-80.5	12
40.3	-74.7	65
40.3	-74.8	65
40.3	-74.9	65
40.3	-75	65
40.3	-75.1	26
40.3	-76.8	11
40.4	-74.3	14
40.4	-74.5	9
40.4	-74.6	11
40.4	-75.9	77
40.4	-77.2	27
40.4	-78	27
40.4	-79.1	23
40.4	-79.4	22
40.5	-73.6	12
40.5	-74.4	32
40.5	-74.7	9
40.5	-75.2	23
40.5	-78	17
40.5	-79.3	22
40.6	-74.4	8
40.6	-74.7	15
40.6	-74.9	65
40.6	-75.2	65
40.6	-75.5	18
40.6	-77.3	27
40.6	-79.1	8
40.6	-74.6	56
40.7	-73.6	23
40.7	-74.4	10
40.7	-74.5	12
40.7	-75.3	65
40.7	-76.2	30
40.7	-74.3	33
40.8	-73	23
40.8	-73.9	24
40.8	-74.2	12
40.8	-74.4	12
40.8	-74.5	25
40.8	-74.7	11
40.8	-75	65
40.8	-75.7	18
40.8	-79.5	13
40.9	-74.6	10
40.9	-74.7	14
40.9	-74.9	4
40.9	-75.1	62
40.9	-74.5	26
40.9	-74.2	45
41	-73.6	17
41	-74	8
41	-74.3	13
41	-74.4	13
41	-74.5	12
41	-74.6	9
41	-74.8	31
41	-74.9	12
41	-75.1	68
41	-78.5	13
41.1	-73.7	14
41.1	-73.8	10
41.1	-74	28
41.1	-74.2	13
41.1	-74.4	10
41.1	-74.8	6
41.1	-74.9	15
41.1	-74.7	45
41.2	-73.3	29
41.2	-73.4	16
41.2	-73.6	19
41.2	-74.3	13
41.3	-72	16
41.3	-72.8	31
41.3	-73.3	16
41.3	-73.4	16
41.3	-73.9	10
41.3	-74	10
41.3	-74.8	15
41.3	-75	4
41.3	-77	22
41.4	-71.7	10
41.4	-71.8	12
41.4	-72	16
41.4	-72.1	16
41.4	-72.4	22
41.4	-72.5	22
41.4	-72.8	10
41.4	-72.9	19
41.4	-73.5	14
41.4	-73.7	23
41.4	-74.3	23
41.4	-75.6	10
41.5	-71.8	10
41.5	-71.9	12
41.5	-72.2	14
41.5	-72.4	25
41.5	-72.5	15
41.5	-72.8	10
41.5	-73.4	11
41.5	-88	4
41.6	-72.1	12
41.6	-72.3	14
41.6	-72.5	13
41.6	-73.3	15
41.6	-73.4	11
41.7	-73.3	14
41.7	-73.5	22
41.7	-73.8	28
41.7	-81.3	15
41.8	-72	14
41.8	-72.3	11
41.8	-72.7	24
41.8	-74.6	14
41.8	-74.9	15
41.9	-72	14
41.9	-72.3	24
41.9	-72.4	24
41.9	-73.4	10
41.9	-74.1	21
42	-71.6	11
42	-72.5	12
42.1	-71.6	11
42.1	-72.6	15
42.1	-72.7	15
42.1	-73.5	8
42.1	-74.1	22
42.1	-80.1	24
42.3	-73.3	8
42.3	-73.7	21
42.3	-74	21
42.7	-73.6	11
42.7	-73.8	20
